# Supplementary material for: Causal relationships between psoriasis and coronary artery disease: A two-sample Mendelian randomization study
Source: Medicine (Baltimore). 2026 Feb 6;105(6):e47503. doi: 10.1097/MD.0000000000047503 (PMC12885691; doi:10.1097/MD.0000000000047503)
Supplement: Supplementary file 1 [file medi-105-e47503-s001.xlsx]

## Sheet: Table S1
Table S1 The data sources of this study
Data Sources
TRIT		ID		Year	Samplesize	Ancestry
psoriasis		ebi-a-GCST90038681		2021	484598	EUR
CAD		ebi-a-GCST90013864		2021	352063	EUR
CHD		ukb-d-I9_CHD		2018	361194	EUR
MI		finn-b-I9_MI		2021	200641	EUR
angina pectoris		finn-b-I9_ANGINA		2021	206008	EUR
EUR:Europe; CHD: Coronary heart disease; CAD: Coronary artery disease; MI: myocardial infarction.

## Sheet: Table S2
Table S2. SNPs utilized as instruments for psoriasis on CAD
	SNP	effect_allele.exposure	other_allele.exposure	effect_allele.outcome	other_allele.outcome	beta.exposure	beta.outcome	eaf.exposure	id.outcome	pos	se.outcome	samplesize.outcome	pval.outcome	outcome	proxy.outcome	pos.exposure	se.exposure	pval.exposure	samplesize.exposure	id.exposure	exposure	mr_keep.exposure	pval_origin.exposure	data_source.exposure	action	SNP_index	mr_keep	F
1	rs114164395	G	A	G	A	-0.00358352	-0.0425021	0.01329	ebi-a-GCST90013864	31242329	0.0411833	352063	0.302061	Coronary artery disease (Firth correction) || id:ebi-a-GCST90013864	FALSE	31242329	0.000931129	1.59993e-42	484598	ebi-a-GCST90038681	|| id:ebi-a-GCST90038681	TRUE	reported	igd	2	1	TRUE	14.8115
2	rs11581607	A	G	A	G	-0.00259553	-0.0250736	0.064333	ebi-a-GCST90013864	67707690	0.0181132	352063	0.166275	Coronary artery disease (Firth correction) || id:ebi-a-GCST90013864	FALSE	67707690	0.000436392	3.40001e-09	484598	ebi-a-GCST90038681	|| id:ebi-a-GCST90038681	TRUE	reported	igd	2	1	TRUE	35.3752
3	rs11795343	C	T	C	T	-0.00133412	-0.00834796	0.399414	ebi-a-GCST90013864	32523737	0.00925289	352063	0.36695	Coronary artery disease (Firth correction) || id:ebi-a-GCST90013864	FALSE	32523737	0.00021973	1.2e-09	484598	ebi-a-GCST90038681	|| id:ebi-a-GCST90038681	TRUE	reported	igd	2	1	TRUE	36.8647
4	rs12188300	T	A	T	A	0.00511767	-0.00800901	0.089897	ebi-a-GCST90013864	158829527	0.0154241	352063	0.603584	Coronary artery disease (Firth correction) || id:ebi-a-GCST90013864	FALSE	158829527	0.000374814	2.19989e-42	484598	ebi-a-GCST90038681	|| id:ebi-a-GCST90038681	TRUE	reported	igd	2	1	FALSE	186.429
5	rs12212594	C	T	C	T	0.0239522	0.0232154	0.076763	ebi-a-GCST90013864	31300819	0.0174998	352063	0.184638	Coronary artery disease (Firth correction) || id:ebi-a-GCST90013864	FALSE	31300819	0.000412821	1e-200	484598	ebi-a-GCST90038681	|| id:ebi-a-GCST90038681	TRUE	reported	igd	2	1	TRUE	3366.41
6	rs13195317	T	C	T	C	0.00437953	0.0283811	0.144296	ebi-a-GCST90013864	32656094	0.0141711	352063	0.0456615	Coronary artery disease (Firth correction) || id:ebi-a-GCST90013864	FALSE	32656094	0.000337554	1.99986e-19	484598	ebi-a-GCST90038681	|| id:ebi-a-GCST90038681	TRUE	reported	igd	2	1	TRUE	168.333
7	rs145860845	A	G	A	G	0.0169473	0.0678834	0.05606	ebi-a-GCST90013864	32489516	0.0223461	352063	0.00254572	Coronary artery disease (Firth correction) || id:ebi-a-GCST90013864	FALSE	32489516	0.000537657	1.30017e-111	484598	ebi-a-GCST90038681	|| id:ebi-a-GCST90038681	TRUE	reported	igd	2	1	TRUE	993.552
8	rs146918648	A	G	A	G	0.00937613	0.0253149	0.042143	ebi-a-GCST90013864	28548674	0.0226059	352063	0.262782	Coronary artery disease (Firth correction) || id:ebi-a-GCST90013864	FALSE	28548674	0.000537577	1.29987e-31	484598	ebi-a-GCST90038681	|| id:ebi-a-GCST90038681	TRUE	reported	igd	2	1	TRUE	304.205
9	rs149717632	G	A	G	A	0.00511157	0.00943069	0.219245	ebi-a-GCST90013864	32548921	0.0116185	352063	0.416966	Coronary artery disease (Firth correction) || id:ebi-a-GCST90013864	FALSE	32548921	0.000274731	2.19989e-33	484598	ebi-a-GCST90038681	|| id:ebi-a-GCST90038681	TRUE	reported	igd	2	1	TRUE	346.173
10	rs151002802	T	G	T	G	0.0125592	0.0415566	0.080171	ebi-a-GCST90013864	32485410	0.0199964	352063	0.0383902	Coronary artery disease (Firth correction) || id:ebi-a-GCST90013864	FALSE	32485410	0.00047461	8.00018e-76	484598	ebi-a-GCST90038681	|| id:ebi-a-GCST90038681	TRUE	reported	igd	2	1	TRUE	700.245
11	rs154977	G	C	G	C	0.00203747	0.00414365	0.661061	ebi-a-GCST90013864	32900018	0.00952811	352063	0.663644	Coronary artery disease (Firth correction) || id:ebi-a-GCST90013864	FALSE	32900018	0.000225434	1.59993e-11	484598	ebi-a-GCST90038681	|| id:ebi-a-GCST90038681	TRUE	reported	igd	2	1	FALSE	81.6852
12	rs1549922	A	G	A	G	-0.00250081	-0.00232314	0.498262	ebi-a-GCST90013864	158731548	0.00906342	352063	0.797703	Coronary artery disease (Firth correction) || id:ebi-a-GCST90013864	FALSE	158731548	0.000214791	2.29985e-31	484598	ebi-a-GCST90038681	|| id:ebi-a-GCST90038681	TRUE	reported	igd	2	1	TRUE	135.559
13	rs17715343	G	C	G	C	-0.00246156	-0.0281794	0.078999	ebi-a-GCST90013864	163167746	0.0169669	352063	0.0967453	Coronary artery disease (Firth correction) || id:ebi-a-GCST90013864	FALSE	163167746	0.000403604	1e-09	484598	ebi-a-GCST90038681	|| id:ebi-a-GCST90038681	TRUE	reported	igd	2	1	FALSE	37.1972
14	rs17781283	A	G	A	G	-0.00365501	-0.0345412	0.032307	ebi-a-GCST90013864	138262773	0.025408	352063	0.174	Coronary artery disease (Firth correction) || id:ebi-a-GCST90013864	FALSE	138262773	0.000611478	2.5e-09	484598	ebi-a-GCST90038681	|| id:ebi-a-GCST90038681	TRUE	reported	igd	2	1	TRUE	35.7286
15	rs187324548	T	C	T	C	0.0100411	0.0487716	0.12063	ebi-a-GCST90013864	32493989	0.018273	352063	0.00784007	Coronary artery disease (Firth correction) || id:ebi-a-GCST90013864	FALSE	32493989	0.000421193	1.50003e-58	484598	ebi-a-GCST90038681	|| id:ebi-a-GCST90038681	TRUE	reported	igd	2	1	TRUE	568.33
16	rs190594352	T	C	T	C	0.00416097	0.0176073	0.272915	ebi-a-GCST90013864	32623580	0.011428	352063	0.123386	Coronary artery disease (Firth correction) || id:ebi-a-GCST90013864	FALSE	32623580	0.000269348	9.3994e-21	484598	ebi-a-GCST90038681	|| id:ebi-a-GCST90038681	TRUE	reported	igd	2	1	TRUE	238.65
17	rs190764167	T	G	T	G	0.0186187	0.0621016	0.054457	ebi-a-GCST90013864	32481618	0.0232959	352063	0.00805249	Coronary artery disease (Firth correction) || id:ebi-a-GCST90013864	FALSE	32481618	0.000562882	5.99791e-111	484598	ebi-a-GCST90038681	|| id:ebi-a-GCST90038681	TRUE	reported	igd	2	1	TRUE	1094.12
18	rs2233278	C	G	C	G	0.00515504	-0.0282424	0.055484	ebi-a-GCST90013864	150467189	0.0207284	352063	0.173042	Coronary artery disease (Firth correction) || id:ebi-a-GCST90013864	FALSE	150467189	0.000487571	6.4003e-26	484598	ebi-a-GCST90038681	|| id:ebi-a-GCST90038681	TRUE	reported	igd	2	1	FALSE	111.786
19	rs2508046	T	C	T	C	-0.000537691	-0.0052331	0.137864	ebi-a-GCST90013864	29833033	0.013387	352063	0.695863	Coronary artery disease (Firth correction) || id:ebi-a-GCST90013864	FALSE	29833033	0.000310097	2.30001e-08	484598	ebi-a-GCST90038681	|| id:ebi-a-GCST90038681	TRUE	reported	igd	2	1	TRUE	3.00656
20	rs2517788	C	G	C	G	0.00227026	0.00784525	0.766735	ebi-a-GCST90013864	29890366	0.0113557	352063	0.489649	Coronary artery disease (Firth correction) || id:ebi-a-GCST90013864	FALSE	29890366	0.000266651	1.39991e-18	484598	ebi-a-GCST90038681	|| id:ebi-a-GCST90038681	TRUE	reported	igd	2	1	FALSE	72.4878
21	rs2735003	G	T	G	T	-0.00246945	0.0271947	0.217737	ebi-a-GCST90013864	29808634	0.0111603	352063	0.0150093	Coronary artery disease (Firth correction) || id:ebi-a-GCST90013864	FALSE	29808634	0.000260743	5.10035e-15	484598	ebi-a-GCST90038681	|| id:ebi-a-GCST90038681	TRUE	reported	igd	2	1	TRUE	89.6964
22	rs28483633	A	C	A	C	0.0050497	0.0140443	0.164061	ebi-a-GCST90013864	32624874	0.0143382	352063	0.327334	Coronary artery disease (Firth correction) || id:ebi-a-GCST90013864	FALSE	32624874	0.000337468	3.90032e-23	484598	ebi-a-GCST90038681	|| id:ebi-a-GCST90038681	TRUE	reported	igd	2	1	TRUE	223.906
23	rs28998802	A	G	A	G	0.00172263	0.0175373	0.138533	ebi-a-GCST90013864	26124908	0.0131906	352063	0.183673	Coronary artery disease (Firth correction) || id:ebi-a-GCST90013864	FALSE	26124908	0.000314427	3.29997e-08	484598	ebi-a-GCST90038681	|| id:ebi-a-GCST90038681	TRUE	reported	igd	2	1	TRUE	30.0154
24	rs33980500	T	C	T	C	0.0026552	-0.0228407	0.075246	ebi-a-GCST90013864	111913262	0.0173521	352063	0.188071	Coronary artery disease (Firth correction) || id:ebi-a-GCST90013864	FALSE	111913262	0.000404236	4.40048e-11	484598	ebi-a-GCST90038681	|| id:ebi-a-GCST90038681	TRUE	reported	igd	2	1	TRUE	43.1444
25	rs34536443	C	G	C	G	-0.0038935	-0.0106461	0.043954	ebi-a-GCST90013864	10463118	0.0222824	352063	0.632805	Coronary artery disease (Firth correction) || id:ebi-a-GCST90013864	FALSE	10463118	0.000538917	3.90032e-13	484598	ebi-a-GCST90038681	|| id:ebi-a-GCST90038681	TRUE	reported	igd	2	1	FALSE	52.1959
26	rs4112787	T	C	T	C	0.00158146	-0.00127057	0.659114	ebi-a-GCST90013864	152551325	0.0095838	352063	0.89453	Coronary artery disease (Firth correction) || id:ebi-a-GCST90013864	FALSE	152551325	0.000225907	2.09991e-12	484598	ebi-a-GCST90038681	|| id:ebi-a-GCST90038681	TRUE	reported	igd	2	1	TRUE	49.0069
27	rs4444955	A	G	A	G	-0.00140649	-0.00333151	0.410435	ebi-a-GCST90013864	158564055	0.00959684	352063	0.728481	Coronary artery disease (Firth correction) || id:ebi-a-GCST90013864	FALSE	158564055	0.000227347	6.59994e-10	484598	ebi-a-GCST90038681	|| id:ebi-a-GCST90038681	TRUE	reported	igd	2	1	TRUE	38.2732
28	rs4959116	T	C	T	C	0.002949	0.0131908	0.149894	ebi-a-GCST90013864	32831661	0.012592	352063	0.294843	Coronary artery disease (Firth correction) || id:ebi-a-GCST90013864	FALSE	32831661	0.000298652	1.20005e-13	484598	ebi-a-GCST90038681	|| id:ebi-a-GCST90038681	TRUE	reported	igd	2	1	TRUE	97.5032
29	rs530851257	A	C	A	C	0.00572217	0.0276114	0.212599	ebi-a-GCST90013864	31362587	0.0115977	352063	0.017482	Coronary artery disease (Firth correction) || id:ebi-a-GCST90013864	FALSE	31362587	0.000270237	7.89951e-50	484598	ebi-a-GCST90038681	|| id:ebi-a-GCST90038681	TRUE	reported	igd	2	1	TRUE	448.365
30	rs582757	T	C	T	C	-0.00137492	0.00860838	0.725865	ebi-a-GCST90013864	138197824	0.010123	352063	0.395116	Coronary artery disease (Firth correction) || id:ebi-a-GCST90013864	FALSE	138197824	0.00023929	9.29994e-09	484598	ebi-a-GCST90038681	|| id:ebi-a-GCST90038681	TRUE	reported	igd	2	1	TRUE	33.0146
31	rs61268343	C	T	C	T	0.012859	0.0223207	0.035688	ebi-a-GCST90013864	32615050	0.0269512	352063	0.407562	Coronary artery disease (Firth correction) || id:ebi-a-GCST90013864	FALSE	32615050	0.00061708	3.40017e-48	484598	ebi-a-GCST90038681	|| id:ebi-a-GCST90038681	TRUE	reported	igd	2	1	TRUE	434.242
32	rs632376	G	A	G	A	-0.00124473	-0.0126649	0.416234	ebi-a-GCST90013864	48520610	0.0091807	352063	0.167737	Coronary artery disease (Firth correction) || id:ebi-a-GCST90013864	FALSE	48520610	0.000218646	1e-08	484598	ebi-a-GCST90038681	|| id:ebi-a-GCST90038681	TRUE	reported	igd	2	1	TRUE	32.4091
33	rs6887065	C	T	C	T	0.00148389	0.0200002	0.234637	ebi-a-GCST90013864	158907648	0.0107103	352063	0.06185	Coronary artery disease (Firth correction) || id:ebi-a-GCST90013864	FALSE	158907648	0.000253641	5.39995e-09	484598	ebi-a-GCST90038681	|| id:ebi-a-GCST90038681	TRUE	reported	igd	2	1	TRUE	34.2267
34	rs75086869	A	G	A	G	0.00466267	-0.00178927	0.061638	ebi-a-GCST90013864	33397796	0.0190092	352063	0.925008	Coronary artery disease (Firth correction) || id:ebi-a-GCST90013864	FALSE	33397796	0.000450314	2.80027e-14	484598	ebi-a-GCST90038681	|| id:ebi-a-GCST90038681	TRUE	reported	igd	2	1	TRUE	107.211
35	rs757256	T	C	T	C	-0.00169141	-0.00439935	0.450604	ebi-a-GCST90013864	29472916	0.00909002	352063	0.628403	Coronary artery disease (Firth correction) || id:ebi-a-GCST90013864	FALSE	29472916	0.000214323	1.2e-09	484598	ebi-a-GCST90038681	|| id:ebi-a-GCST90038681	TRUE	reported	igd	2	1	TRUE	62.2817
36	rs7951925	G	A	G	A	-0.00127507	-0.00835969	0.372244	ebi-a-GCST90013864	128379964	0.00937802	352063	0.372707	Coronary artery disease (Firth correction) || id:ebi-a-GCST90013864	FALSE	128379964	0.000221761	9.69996e-09	484598	ebi-a-GCST90038681	|| id:ebi-a-GCST90038681	TRUE	reported	igd	2	1	TRUE	33.0596
37	rs8016947	G	T	G	T	0.00161942	0.00974989	0.564628	ebi-a-GCST90013864	35832666	0.00913061	352063	0.2856	Coronary artery disease (Firth correction) || id:ebi-a-GCST90013864	FALSE	35832666	0.000215876	4.10015e-14	484598	ebi-a-GCST90038681	|| id:ebi-a-GCST90038681	TRUE	reported	igd	2	1	TRUE	56.2743
38	rs842636	A	G	A	G	-0.00130027	0.00374581	0.428796	ebi-a-GCST90013864	61091950	0.00911734	352063	0.681186	Coronary artery disease (Firth correction) || id:ebi-a-GCST90013864	FALSE	61091950	0.000216506	1.79999e-09	484598	ebi-a-GCST90038681	|| id:ebi-a-GCST90038681	TRUE	reported	igd	2	1	TRUE	36.0684
39	rs848	C	A	C	A	0.001754	-0.0291425	0.806907	ebi-a-GCST90013864	131996500	0.011663	352063	0.0126576	Coronary artery disease (Firth correction) || id:ebi-a-GCST90013864	FALSE	131996500	0.000273441	1.09999e-10	484598	ebi-a-GCST90038681	|| id:ebi-a-GCST90038681	TRUE	reported	igd	2	1	TRUE	41.1464
40	rs9405065	G	A	G	A	0.0049275	0.0103539	0.140504	ebi-a-GCST90013864	31292953	0.01668	352063	0.534772	Coronary artery disease (Firth correction) || id:ebi-a-GCST90013864	FALSE	31292953	0.000387162	6.20012e-16	484598	ebi-a-GCST90038681	|| id:ebi-a-GCST90038681	TRUE	reported	igd	2	1	TRUE	161.982
CAD: Coronary artery disease; SNPs:Single Nucleotide Polymorphisms.

## Sheet: Table S3
Table S3. SNPs utilized as instruments for psoriasis on CHD
SNP	effect_allele.exposure	other_allele.exposure	effect_allele.outcome	other_allele.outcome	beta.exposure	beta.outcome	eaf.exposure	eaf.outcome	id.outcome	chr	pos	se.outcome	samplesize.outcome	pval.outcome	outcome	originalname.outcome	outcome.deprecated	pos.exposure	se.exposure	pval.exposure	samplesize.exposure	id.exposure	exposure	mr_keep.exposure	pval_origin.exposure	data_source.exposure	F	action	SNP_index	mr_keep
rs1131114	C	T	C	T	0.0077393	0.000270871	0.260417	0.265104	ukb-d-I9_CHD	6	31235869	0.000437105	361194	0.535459	Major coronary heart disease event || id:ukb-d-I9_CHD	Major coronary heart disease event	Major coronary heart disease event || ||	31235869	0.000243568	1.29987e-32	484598	ebi-a-GCST90038681	Psoriasis || id:ebi-a-GCST90038681	TRUE	reported	igd	1009.63	2	1	TRUE
rs114164395	G	A	G	A	-0.00358352	0.00343325	0.01329	0.0122773	ukb-d-I9_CHD	6	31242329	0.0017481	361194	0.0495313	Major coronary heart disease event || id:ukb-d-I9_CHD	Major coronary heart disease event	Major coronary heart disease event || ||	31242329	0.000931129	1.59993e-42	484598	ebi-a-GCST90038681	Psoriasis || id:ebi-a-GCST90038681	TRUE	reported	igd	14.8115	2	1	TRUE
rs115056485	C	T	C	T	-0.00251986	0.00174434	0.035166	0.035957	ukb-d-I9_CHD	6	30033448	0.00108343	361194	0.107393	Major coronary heart disease event || id:ukb-d-I9_CHD	Major coronary heart disease event	Major coronary heart disease event || ||	30033448	0.000608815	1.9002e-12	484598	ebi-a-GCST90038681	Psoriasis || id:ebi-a-GCST90038681	TRUE	reported	igd	17.131	2	1	TRUE
rs11581607	A	G	A	G	-0.00259553	-2.31813e-06	0.064333	0.066964	ukb-d-I9_CHD	1	67707690	0.000770791	361194	0.9976	Major coronary heart disease event || id:ukb-d-I9_CHD	Major coronary heart disease event	Major coronary heart disease event || ||	67707690	0.000436392	3.40001e-09	484598	ebi-a-GCST90038681	Psoriasis || id:ebi-a-GCST90038681	TRUE	reported	igd	35.3752	2	1	TRUE
rs116826042	C	G	C	G	0.00558983	0.00178995	0.207098	0.197631	ukb-d-I9_CHD	6	31356203	0.000506263	361194	0.000406893	Major coronary heart disease event || id:ukb-d-I9_CHD	Major coronary heart disease event	Major coronary heart disease event || ||	31356203	0.000276543	6.4998e-47	484598	ebi-a-GCST90038681	Psoriasis || id:ebi-a-GCST90038681	TRUE	reported	igd	408.575	2	1	TRUE
rs11795343	C	T	C	T	-0.00133412	1.78466e-05	0.399414	0.40117	ukb-d-I9_CHD	9	32523737	0.000394569	361194	0.963923	Major coronary heart disease event || id:ukb-d-I9_CHD	Major coronary heart disease event	Major coronary heart disease event || ||	32523737	0.00021973	1.2e-09	484598	ebi-a-GCST90038681	Psoriasis || id:ebi-a-GCST90038681	TRUE	reported	igd	36.8647	2	1	TRUE
rs12188300	T	A	T	A	0.00511767	-0.000318033	0.089897	0.0951608	ukb-d-I9_CHD	5	158829527	0.000656839	361194	0.628254	Major coronary heart disease event || id:ukb-d-I9_CHD	Major coronary heart disease event	Major coronary heart disease event || ||	158829527	0.000374814	2.19989e-42	484598	ebi-a-GCST90038681	Psoriasis || id:ebi-a-GCST90038681	TRUE	reported	igd	186.429	2	1	TRUE
rs12697944	T	G	T	G	0.0074674	0.00018628	0.070134	0.0665736	ukb-d-I9_CHD	6	31324143	0.000838382	361194	0.824166	Major coronary heart disease event || id:ukb-d-I9_CHD	Major coronary heart disease event	Major coronary heart disease event || ||	31324143	0.000452567	1.20005e-16	484598	ebi-a-GCST90038681	Psoriasis || id:ebi-a-GCST90038681	TRUE	reported	igd	272.253	2	1	TRUE
rs13195317	T	C	T	C	0.00437953	-0.0022184	0.144296	0.00539954	ukb-d-I9_CHD	6	32673729	0.00267926	361194	0.407677	Major coronary heart disease event || id:ukb-d-I9_CHD	Major coronary heart disease event	Major coronary heart disease event || ||	32656094	0.000337554	1.99986e-19	484598	ebi-a-GCST90038681	Psoriasis || id:ebi-a-GCST90038681	TRUE	reported	igd	168.333	2	1	TRUE
rs13210132	G	A	G	A	0.0226221	0.00126543	0.057621	0.0579564	ukb-d-I9_CHD	6	31001143	0.000824292	361194	0.124742	Major coronary heart disease event || id:ukb-d-I9_CHD	Major coronary heart disease event	Major coronary heart disease event || ||	31001143	0.000457541	1e-200	484598	ebi-a-GCST90038681	Psoriasis || id:ebi-a-GCST90038681	TRUE	reported	igd	2444.59	2	1	TRUE
rs145860845	A	G	A	G	0.0169473	0.00167001	0.05606	0.0812945	ukb-d-I9_CHD	6	32489679	0.000751768	361194	0.0263215	Major coronary heart disease event || id:ukb-d-I9_CHD	Major coronary heart disease event	Major coronary heart disease event || ||	32489516	0.000537657	1.30017e-111	484598	ebi-a-GCST90038681	Psoriasis || id:ebi-a-GCST90038681	TRUE	reported	igd	993.552	2	1	TRUE
rs149717632	G	A	G	A	0.00511157	0.000825259	0.219245	0.221271	ukb-d-I9_CHD	6	32548921	0.000494466	361194	0.0951196	Major coronary heart disease event || id:ukb-d-I9_CHD	Major coronary heart disease event	Major coronary heart disease event || ||	32548921	0.000274731	2.19989e-33	484598	ebi-a-GCST90038681	Psoriasis || id:ebi-a-GCST90038681	TRUE	reported	igd	346.173	2	1	TRUE
rs1549922	A	G	A	G	-0.00250081	-0.000123771	0.498262	0.491011	ukb-d-I9_CHD	5	158731548	0.000385909	361194	0.748418	Major coronary heart disease event || id:ukb-d-I9_CHD	Major coronary heart disease event	Major coronary heart disease event || ||	158731548	0.000214791	2.29985e-31	484598	ebi-a-GCST90038681	Psoriasis || id:ebi-a-GCST90038681	TRUE	reported	igd	135.559	2	1	TRUE
rs17715343	G	C	G	C	-0.00246156	-0.000944677	0.078999	0.0802359	ukb-d-I9_CHD	2	163167746	0.000719959	361194	0.189478	Major coronary heart disease event || id:ukb-d-I9_CHD	Major coronary heart disease event	Major coronary heart disease event || ||	163167746	0.000403604	1e-09	484598	ebi-a-GCST90038681	Psoriasis || id:ebi-a-GCST90038681	TRUE	reported	igd	37.1972	2	1	TRUE
rs17781283	A	G	A	G	-0.00365501	-0.00114352	0.032307	0.0337659	ukb-d-I9_CHD	6	138262773	0.00107908	361194	0.289275	Major coronary heart disease event || id:ukb-d-I9_CHD	Major coronary heart disease event	Major coronary heart disease event || ||	138262773	0.000611478	2.5e-09	484598	ebi-a-GCST90038681	Psoriasis || id:ebi-a-GCST90038681	TRUE	reported	igd	35.7286	2	1	TRUE
rs209203	A	C	A	C	0.0067749	0.000854989	0.074349	0.0700114	ukb-d-I9_CHD	6	28777577	0.000755292	361194	0.257636	Major coronary heart disease event || id:ukb-d-I9_CHD	Major coronary heart disease event	Major coronary heart disease event || ||	28777577	0.000408146	4.19952e-27	484598	ebi-a-GCST90038681	Psoriasis || id:ebi-a-GCST90038681	TRUE	reported	igd	275.534	2	1	TRUE
rs2233278	C	G	C	G	0.00515504	-1.01806e-06	0.055484	0.0546951	ukb-d-I9_CHD	5	150467189	0.000880535	361194	0.999077	Major coronary heart disease event || id:ukb-d-I9_CHD	Major coronary heart disease event	Major coronary heart disease event || ||	150467189	0.000487571	6.4003e-26	484598	ebi-a-GCST90038681	Psoriasis || id:ebi-a-GCST90038681	TRUE	reported	igd	111.786	2	1	TRUE
rs28483633	A	C	A	C	0.0050497	-0.00061695	0.164061	0.0217363	ukb-d-I9_CHD	6	32627785	0.00132219	361194	0.640777	Major coronary heart disease event || id:ukb-d-I9_CHD	Major coronary heart disease event	Major coronary heart disease event || ||	32624874	0.000337468	3.90032e-23	484598	ebi-a-GCST90038681	Psoriasis || id:ebi-a-GCST90038681	TRUE	reported	igd	223.906	2	1	TRUE
rs28998802	A	G	A	G	0.00172263	-0.000197504	0.138533	0.141442	ukb-d-I9_CHD	17	26124908	0.000560294	361194	0.724463	Major coronary heart disease event || id:ukb-d-I9_CHD	Major coronary heart disease event	Major coronary heart disease event || ||	26124908	0.000314427	3.29997e-08	484598	ebi-a-GCST90038681	Psoriasis || id:ebi-a-GCST90038681	TRUE	reported	igd	30.0154	2	1	TRUE
rs33980500	T	C	T	C	0.0026552	-0.00146139	0.075246	0.0730895	ukb-d-I9_CHD	6	111913262	0.000739126	361194	0.048022	Major coronary heart disease event || id:ukb-d-I9_CHD	Major coronary heart disease event	Major coronary heart disease event || ||	111913262	0.000404236	4.40048e-11	484598	ebi-a-GCST90038681	Psoriasis || id:ebi-a-GCST90038681	TRUE	reported	igd	43.1444	2	1	TRUE
rs34536443	C	G	C	G	-0.0038935	0.00167569	0.043954	0.046101	ukb-d-I9_CHD	19	10463118	0.000944732	361194	0.0761097	Major coronary heart disease event || id:ukb-d-I9_CHD	Major coronary heart disease event	Major coronary heart disease event || ||	10463118	0.000538917	3.90032e-13	484598	ebi-a-GCST90038681	Psoriasis || id:ebi-a-GCST90038681	TRUE	reported	igd	52.1959	2	1	TRUE
rs4112787	T	C	T	C	0.00158146	4.26279e-05	0.659114	0.660141	ukb-d-I9_CHD	1	152551325	0.000407036	361194	0.916592	Major coronary heart disease event || id:ukb-d-I9_CHD	Major coronary heart disease event	Major coronary heart disease event || ||	152551325	0.000225907	2.09991e-12	484598	ebi-a-GCST90038681	Psoriasis || id:ebi-a-GCST90038681	TRUE	reported	igd	49.0069	2	1	TRUE
rs412317	C	T	C	T	-0.00201241	-0.00137357	0.135317	0.129545	ukb-d-I9_CHD	6	29885959	0.000594295	361194	0.0208185	Major coronary heart disease event || id:ukb-d-I9_CHD	Major coronary heart disease event	Major coronary heart disease event || ||	29885959	0.000323356	4.00037e-16	484598	ebi-a-GCST90038681	Psoriasis || id:ebi-a-GCST90038681	TRUE	reported	igd	38.7321	2	1	TRUE
rs4444955	A	G	A	G	-0.00140649	-0.000271206	0.410435	0.397076	ukb-d-I9_CHD	5	158564055	0.000408652	361194	0.506908	Major coronary heart disease event || id:ukb-d-I9_CHD	Major coronary heart disease event	Major coronary heart disease event || ||	158564055	0.000227347	6.59994e-10	484598	ebi-a-GCST90038681	Psoriasis || id:ebi-a-GCST90038681	TRUE	reported	igd	38.2732	2	1	TRUE
rs5009448	C	T	C	T	0.0015975	-2.79031e-06	0.721112	0.724163	ukb-d-I9_CHD	6	29940488	0.000432711	361194	0.994855	Major coronary heart disease event || id:ukb-d-I9_CHD	Major coronary heart disease event	Major coronary heart disease event || ||	29940488	0.000238757	2.09991e-11	484598	ebi-a-GCST90038681	Psoriasis || id:ebi-a-GCST90038681	TRUE	reported	igd	44.7682	2	1	TRUE
rs56369265	A	G	A	G	0.00275297	0.000946086	0.117261	0.119383	ukb-d-I9_CHD	6	33375130	0.000597044	361194	0.113054	Major coronary heart disease event || id:ukb-d-I9_CHD	Major coronary heart disease event	Major coronary heart disease event || ||	33375130	0.000333418	7.19946e-11	484598	ebi-a-GCST90038681	Psoriasis || id:ebi-a-GCST90038681	TRUE	reported	igd	68.175	2	1	TRUE
rs582757	T	C	T	C	-0.00137492	0.000334511	0.725865	0.726592	ukb-d-I9_CHD	6	138197824	0.000432465	361194	0.439229	Major coronary heart disease event || id:ukb-d-I9_CHD	Major coronary heart disease event	Major coronary heart disease event || ||	138197824	0.00023929	9.29994e-09	484598	ebi-a-GCST90038681	Psoriasis || id:ebi-a-GCST90038681	TRUE	reported	igd	33.0146	2	1	TRUE
rs61268343	C	T	C	T	0.012859	0.00139478	0.035688	0.034068	ukb-d-I9_CHD	6	32615050	0.00114271	361194	0.222245	Major coronary heart disease event || id:ukb-d-I9_CHD	Major coronary heart disease event	Major coronary heart disease event || ||	32615050	0.00061708	3.40017e-48	484598	ebi-a-GCST90038681	Psoriasis || id:ebi-a-GCST90038681	TRUE	reported	igd	434.242	2	1	TRUE
rs632376	G	A	G	A	-0.00124473	5.64404e-05	0.416234	0.421727	ukb-d-I9_CHD	20	48520610	0.000390192	361194	0.884989	Major coronary heart disease event || id:ukb-d-I9_CHD	Major coronary heart disease event	Major coronary heart disease event || ||	48520610	0.000218646	1e-08	484598	ebi-a-GCST90038681	Psoriasis || id:ebi-a-GCST90038681	TRUE	reported	igd	32.4091	2	1	TRUE
rs6887065	C	T	C	T	0.00148389	0.00091691	0.234637	0.23547	ukb-d-I9_CHD	5	158907648	0.000455799	361194	0.0442568	Major coronary heart disease event || id:ukb-d-I9_CHD	Major coronary heart disease event	Major coronary heart disease event || ||	158907648	0.000253641	5.39995e-09	484598	ebi-a-GCST90038681	Psoriasis || id:ebi-a-GCST90038681	TRUE	reported	igd	34.2267	2	1	TRUE
rs7951925	G	A	G	A	-0.00127507	-0.000768443	0.372244	0.370729	ukb-d-I9_CHD	11	128379964	0.000399058	361194	0.0541502	Major coronary heart disease event || id:ukb-d-I9_CHD	Major coronary heart disease event	Major coronary heart disease event || ||	128379964	0.000221761	9.69996e-09	484598	ebi-a-GCST90038681	Psoriasis || id:ebi-a-GCST90038681	TRUE	reported	igd	33.0596	2	1	TRUE
rs8016947	G	T	G	T	0.00161942	7.08118e-05	0.564628	0.56261	ukb-d-I9_CHD	14	35832666	0.000388032	361194	0.855198	Major coronary heart disease event || id:ukb-d-I9_CHD	Major coronary heart disease event	Major coronary heart disease event || ||	35832666	0.000215876	4.10015e-14	484598	ebi-a-GCST90038681	Psoriasis || id:ebi-a-GCST90038681	TRUE	reported	igd	56.2743	2	1	TRUE
rs842636	A	G	A	G	-0.00130027	0.000154891	0.428796	0.43487	ukb-d-I9_CHD	2	61091950	0.000388721	361194	0.690291	Major coronary heart disease event || id:ukb-d-I9_CHD	Major coronary heart disease event	Major coronary heart disease event || ||	61091950	0.000216506	1.79999e-09	484598	ebi-a-GCST90038681	Psoriasis || id:ebi-a-GCST90038681	TRUE	reported	igd	36.0684	2	1	TRUE
CHD: Coronary heart disease; SNPs:Single Nucleotide Polymorphisms.

## Sheet: Table S4
Table S4. SNPs utilized as instruments for psoriasis on MI
	SNP	effect_allele.exposure	other_allele.exposure	effect_allele.outcome	other_allele.outcome	beta.exposure	beta.outcome	eaf.exposure	eaf.outcome	id.outcome	chr	pos	se.outcome	samplesize.outcome	pval.outcome	outcome	originalname.outcome	outcome.deprecated	pos.exposure	se.exposure	pval.exposure	samplesize.exposure	id.exposure	exposure	mr_keep.exposure	pval_origin.exposure	data_source.exposure	action	SNP_index	mr_keep	F
1	rs10933330	G	A	G	A	0.00119539	0.0056	0.281741	0.2787	finn-b-I9_MI	2	231187167	0.0175	NA	0.7488	Myocardial infarction || id:finn-b-I9_MI	Myocardial infarction	Myocardial infarction || ||	231187167	0.000240482	7.19996e-07	484598	ebi-a-GCST90038681	|| id:ebi-a-GCST90038681	TRUE	reported	igd	2	1	TRUE	24.7089
2	rs11135059	A	G	A	G	-0.00246738	0.002	0.330472	0.3022	finn-b-I9_MI	5	158771337	0.0169	NA	0.9046	Myocardial infarction || id:finn-b-I9_MI	Myocardial infarction	Myocardial infarction || ||	158771337	0.000227918	2.29985e-27	484598	ebi-a-GCST90038681	|| id:ebi-a-GCST90038681	TRUE	reported	igd	2	1	TRUE	117.197
3	rs112147823	C	T	C	T	-0.00178657	0.0079	0.092822	0.1242	finn-b-I9_MI	1	8206827	0.024	NA	0.7416	Myocardial infarction || id:finn-b-I9_MI	Myocardial infarction	Myocardial infarction || ||	8206827	0.000382337	3.40001e-06	484598	ebi-a-GCST90038681	|| id:ebi-a-GCST90038681	TRUE	reported	igd	2	1	TRUE	21.8347
4	rs11581607	A	G	A	G	-0.00259553	-0.0071	0.064333	0.04591	finn-b-I9_MI	1	67707690	0.0369	NA	0.8467	Myocardial infarction || id:finn-b-I9_MI	Myocardial infarction	Myocardial infarction || ||	67707690	0.000436392	3.40001e-09	484598	ebi-a-GCST90038681	|| id:ebi-a-GCST90038681	TRUE	reported	igd	2	1	TRUE	35.3752
5	rs11795343	C	T	C	T	-0.00133412	-0.0346	0.399414	0.3712	finn-b-I9_MI	9	32523737	0.0161	NA	0.0312299	Myocardial infarction || id:finn-b-I9_MI	Myocardial infarction	Myocardial infarction || ||	32523737	0.00021973	1.2e-09	484598	ebi-a-GCST90038681	|| id:ebi-a-GCST90038681	TRUE	reported	igd	2	1	TRUE	36.8647
6	rs11929395	C	T	C	T	0.00121724	0.0133	0.266613	0.31	finn-b-I9_MI	3	43990394	0.0168	NA	0.4282	Myocardial infarction || id:finn-b-I9_MI	Myocardial infarction	Myocardial infarction || ||	43990394	0.000242727	4.09996e-07	484598	ebi-a-GCST90038681	|| id:ebi-a-GCST90038681	TRUE	reported	igd	2	1	TRUE	25.1487
7	rs12052082	T	C	T	C	0.00146077	0.0324	0.140183	0.1025	finn-b-I9_MI	19	30639991	0.0259	NA	0.2108	Myocardial infarction || id:finn-b-I9_MI	Myocardial infarction	Myocardial infarction || ||	30639991	0.000315062	2.80001e-06	484598	ebi-a-GCST90038681	|| id:ebi-a-GCST90038681	TRUE	reported	igd	2	1	TRUE	21.4967
8	rs12188300	T	A	T	A	0.00511767	-0.0389	0.089897	0.05909	finn-b-I9_MI	5	158829527	0.0338	NA	0.2498	Myocardial infarction || id:finn-b-I9_MI	Myocardial infarction	Myocardial infarction || ||	158829527	0.000374814	2.19989e-42	484598	ebi-a-GCST90038681	|| id:ebi-a-GCST90038681	TRUE	reported	igd	2	1	TRUE	186.429
9	rs12212594	C	T	C	T	0.0239522	0.0055	0.076763	0.05852	finn-b-I9_MI	6	31300819	0.0331	NA	0.8681	Myocardial infarction || id:finn-b-I9_MI	Myocardial infarction	Myocardial infarction || ||	31300819	0.000412821	1e-200	484598	ebi-a-GCST90038681	|| id:ebi-a-GCST90038681	TRUE	reported	igd	2	1	TRUE	3366.41
10	rs12485364	G	A	G	A	-0.00126665	-0.0343	0.196005	0.1195	finn-b-I9_MI	3	189637419	0.0241	NA	0.1552	Myocardial infarction || id:finn-b-I9_MI	Myocardial infarction	Myocardial infarction || ||	189637419	0.000269711	2.30001e-06	484598	ebi-a-GCST90038681	|| id:ebi-a-GCST90038681	TRUE	reported	igd	2	1	TRUE	22.0555
11	rs12552752	C	T	C	T	0.00102509	0.0001	0.464265	0.5148	finn-b-I9_MI	9	111471666	0.0156	NA	0.9955	Myocardial infarction || id:finn-b-I9_MI	Myocardial infarction	Myocardial infarction || ||	111471666	0.000215462	1.79999e-06	484598	ebi-a-GCST90038681	|| id:ebi-a-GCST90038681	TRUE	reported	igd	2	1	TRUE	22.6351
12	rs13129806	G	A	G	A	-0.00145306	-0.0329	0.168231	0.1147	finn-b-I9_MI	4	123533142	0.0244	NA	0.178	Myocardial infarction || id:finn-b-I9_MI	Myocardial infarction	Myocardial infarction || ||	123533142	0.000287293	5.99998e-07	484598	ebi-a-GCST90038681	|| id:ebi-a-GCST90038681	TRUE	reported	igd	2	1	TRUE	25.581
13	rs13401811	A	G	A	G	-0.00125456	0.0025	0.185144	0.2137	finn-b-I9_MI	2	111616104	0.019	NA	0.8932	Myocardial infarction || id:finn-b-I9_MI	Myocardial infarction	Myocardial infarction || ||	111616104	0.000275888	4.79999e-06	484598	ebi-a-GCST90038681	|| id:ebi-a-GCST90038681	TRUE	reported	igd	2	1	TRUE	20.6784
14	rs137940916	C	T	C	T	-0.00219966	-0.032	0.05785	0.07861	finn-b-I9_MI	19	3141570	0.0292	NA	0.2728	Myocardial infarction || id:finn-b-I9_MI	Myocardial infarction	Myocardial infarction || ||	3141570	0.000460988	1.7e-06	484598	ebi-a-GCST90038681	|| id:ebi-a-GCST90038681	TRUE	reported	igd	2	1	TRUE	22.7684
15	rs138131857	A	G	A	G	-0.00256375	-0.1177	0.017338	0.01284	finn-b-I9_MI	6	29654098	0.0698	NA	0.0918904	Myocardial infarction || id:finn-b-I9_MI	Myocardial infarction	Myocardial infarction || ||	29654098	0.00082407	1.20005e-15	484598	ebi-a-GCST90038681	|| id:ebi-a-GCST90038681	TRUE	reported	igd	2	1	TRUE	9.67884
16	rs139124925	C	G	C	G	-0.00410718	-0.0185	0.01831	0.03046	finn-b-I9_MI	2	16269187	0.047	NA	0.693999	Myocardial infarction || id:finn-b-I9_MI	Myocardial infarction	Myocardial infarction || ||	16269187	0.000896225	4.20001e-06	484598	ebi-a-GCST90038681	|| id:ebi-a-GCST90038681	TRUE	reported	igd	2	1	TRUE	21.0016
17	rs139329148	G	C	G	C	0.00448446	0.0295	0.012175	0.008258	finn-b-I9_MI	4	947558	0.088	NA	0.7374	Myocardial infarction || id:finn-b-I9_MI	Myocardial infarction	Myocardial infarction || ||	947558	0.000993808	4.49997e-06	484598	ebi-a-GCST90038681	|| id:ebi-a-GCST90038681	TRUE	reported	igd	2	1	TRUE	20.3618
18	rs141783576	C	G	C	G	0.00198021	0.0461	0.069376	0.0834	finn-b-I9_MI	6	127439897	0.0284	NA	0.1047	Myocardial infarction || id:finn-b-I9_MI	Myocardial infarction	Myocardial infarction || ||	127439897	0.000427851	4e-06	484598	ebi-a-GCST90038681	|| id:ebi-a-GCST90038681	TRUE	reported	igd	2	1	TRUE	21.4209
19	rs145034214	T	C	T	C	0.0047758	0.1027	0.012567	0.008491	finn-b-I9_MI	16	81707251	0.0863	NA	0.234	Myocardial infarction || id:finn-b-I9_MI	Myocardial infarction	Myocardial infarction || ||	81707251	0.00103113	4e-06	484598	ebi-a-GCST90038681	|| id:ebi-a-GCST90038681	TRUE	reported	igd	2	1	TRUE	21.4519
20	rs148001418	A	G	A	G	0.00506665	-0.0069	0.011431	0.01592	finn-b-I9_MI	20	59595093	0.0634	NA	0.913	Myocardial infarction || id:finn-b-I9_MI	Myocardial infarction	Myocardial infarction || ||	59595093	0.00107418	2.59998e-06	484598	ebi-a-GCST90038681	|| id:ebi-a-GCST90038681	TRUE	reported	igd	2	1	TRUE	22.2478
21	rs149085574	A	G	A	G	0.00346487	-0.0853	0.022629	0.006228	finn-b-I9_MI	17	2091600	0.1037	NA	0.4105	Myocardial infarction || id:finn-b-I9_MI	Myocardial infarction	Myocardial infarction || ||	2091600	0.00074037	2.99999e-06	484598	ebi-a-GCST90038681	|| id:ebi-a-GCST90038681	TRUE	reported	igd	2	1	TRUE	21.9016
22	rs150024237	G	T	G	T	0.0040359	-0.0113	0.021385	0.02509	finn-b-I9_MI	1	116322925	0.0505	NA	0.8227	Myocardial infarction || id:finn-b-I9_MI	Myocardial infarction	Myocardial infarction || ||	116322925	0.000829365	1.09999e-06	484598	ebi-a-GCST90038681	|| id:ebi-a-GCST90038681	TRUE	reported	igd	2	1	TRUE	23.6804
23	rs1614887	A	G	A	G	-0.00127816	-0.0087	0.552188	0.5337	finn-b-I9_MI	6	26393021	0.016	NA	0.585301	Myocardial infarction || id:finn-b-I9_MI	Myocardial infarction	Myocardial infarction || ||	26393021	0.000215551	1.5e-06	484598	ebi-a-GCST90038681	|| id:ebi-a-GCST90038681	TRUE	reported	igd	2	1	TRUE	35.1617
24	rs1692799	G	A	G	A	0.0010718	-0.0055	0.671593	0.6146	finn-b-I9_MI	8	11685342	0.0165	NA	0.7366	Myocardial infarction || id:finn-b-I9_MI	Myocardial infarction	Myocardial infarction || ||	11685342	0.00022841	3.2e-06	484598	ebi-a-GCST90038681	|| id:ebi-a-GCST90038681	TRUE	reported	igd	2	1	TRUE	22.019
25	rs17715343	G	C	G	C	-0.00246156	-0.0503	0.078999	0.06046	finn-b-I9_MI	2	163167746	0.0328	NA	0.1256	Myocardial infarction || id:finn-b-I9_MI	Myocardial infarction	Myocardial infarction || ||	163167746	0.000403604	1e-09	484598	ebi-a-GCST90038681	|| id:ebi-a-GCST90038681	TRUE	reported	igd	2	1	TRUE	37.1972
26	rs17781283	A	G	A	G	-0.00365501	-0.0016	0.032307	0.02002	finn-b-I9_MI	6	138262773	0.0556	NA	0.9768	Myocardial infarction || id:finn-b-I9_MI	Myocardial infarction	Myocardial infarction || ||	138262773	0.000611478	2.5e-09	484598	ebi-a-GCST90038681	|| id:ebi-a-GCST90038681	TRUE	reported	igd	2	1	TRUE	35.7286
27	rs1887358	T	C	T	C	0.00178285	-0.0129	0.120003	0.1148	finn-b-I9_MI	13	80584908	0.0255	NA	0.613501	Myocardial infarction || id:finn-b-I9_MI	Myocardial infarction	Myocardial infarction || ||	80584908	0.000375775	3.09999e-06	484598	ebi-a-GCST90038681	|| id:ebi-a-GCST90038681	TRUE	reported	igd	2	1	TRUE	22.5099
28	rs201889502	C	T	C	T	0.00488712	-0.0464	0.227547	0.307	finn-b-I9_MI	6	31363360	0.0203	NA	0.0224802	Myocardial infarction || id:finn-b-I9_MI	Myocardial infarction	Myocardial infarction || ||	31362892	0.000257559	3.19963e-39	484598	ebi-a-GCST90038681	|| id:ebi-a-GCST90038681	TRUE	reported	igd	2	1	TRUE	360.041
29	rs2063111	G	A	G	A	0.00114491	0.0164	0.541161	0.5658	finn-b-I9_MI	1	25303944	0.0157	NA	0.2968	Myocardial infarction || id:finn-b-I9_MI	Myocardial infarction	Myocardial infarction || ||	25303944	0.000215596	9.20005e-08	484598	ebi-a-GCST90038681	|| id:ebi-a-GCST90038681	TRUE	reported	igd	2	1	TRUE	28.2008
30	rs2485361	G	A	G	A	-0.00104876	0.0029	0.640559	0.726	finn-b-I9_MI	6	159500004	0.0175	NA	0.869	Myocardial infarction || id:finn-b-I9_MI	Myocardial infarction	Myocardial infarction || ||	159500004	0.000223732	2e-06	484598	ebi-a-GCST90038681	|| id:ebi-a-GCST90038681	TRUE	reported	igd	2	1	TRUE	21.9733
31	rs2802372	C	A	C	A	-0.00113119	0.0121	0.436237	0.5189	finn-b-I9_MI	10	81047575	0.0156	NA	0.4393	Myocardial infarction || id:finn-b-I9_MI	Myocardial infarction	Myocardial infarction || ||	81047575	0.000217579	1.5e-07	484598	ebi-a-GCST90038681	|| id:ebi-a-GCST90038681	TRUE	reported	igd	2	1	TRUE	27.0294
32	rs28375303	G	T	G	T	0.00109215	-0.0218	0.3359	0.3743	finn-b-I9_MI	19	18539744	0.016	NA	0.1737	Myocardial infarction || id:finn-b-I9_MI	Myocardial infarction	Myocardial infarction || ||	18530161	0.000228298	2.1e-06	484598	ebi-a-GCST90038681	|| id:ebi-a-GCST90038681	TRUE	reported	igd	2	1	TRUE	22.8855
33	rs28399251	T	A	T	A	0.00156959	-0.0654	0.129383	0.09193	finn-b-I9_MI	4	70447865	0.0271	NA	0.0156498	Myocardial infarction || id:finn-b-I9_MI	Myocardial infarction	Myocardial infarction || ||	70434343	0.000323047	1.40001e-06	484598	ebi-a-GCST90038681	|| id:ebi-a-GCST90038681	TRUE	reported	igd	2	1	TRUE	23.607
34	rs28693496	A	G	A	G	-0.00110784	-0.0154	0.313544	0.283	finn-b-I9_MI	13	111982291	0.0173	NA	0.3749	Myocardial infarction || id:finn-b-I9_MI	Myocardial infarction	Myocardial infarction || ||	111978920	0.000232427	3.40001e-06	484598	ebi-a-GCST90038681	|| id:ebi-a-GCST90038681	TRUE	reported	igd	2	1	TRUE	22.7186
35	rs28878840	T	C	T	C	0.00226938	0.0202	0.067789	0.07334	finn-b-I9_MI	2	158834865	0.0301	NA	0.503	Myocardial infarction || id:finn-b-I9_MI	Myocardial infarction	Myocardial infarction || ||	158834865	0.000435716	1.7e-07	484598	ebi-a-GCST90038681	|| id:ebi-a-GCST90038681	TRUE	reported	igd	2	1	TRUE	27.1274
36	rs28998802	A	G	A	G	0.00172263	0.0122	0.138533	0.1848	finn-b-I9_MI	17	26124908	0.0201	NA	0.5423	Myocardial infarction || id:finn-b-I9_MI	Myocardial infarction	Myocardial infarction || ||	26124908	0.000314427	3.29997e-08	484598	ebi-a-GCST90038681	|| id:ebi-a-GCST90038681	TRUE	reported	igd	2	1	TRUE	30.0154
37	rs30376	T	C	T	C	-0.00125167	0.0541	0.725069	0.691	finn-b-I9_MI	5	96120259	0.0169	NA	0.001337	Myocardial infarction || id:finn-b-I9_MI	Myocardial infarction	Myocardial infarction || ||	96120259	0.000239314	1.79999e-07	484598	ebi-a-GCST90038681	|| id:ebi-a-GCST90038681	TRUE	reported	igd	2	1	TRUE	27.3554
38	rs33980500	T	C	T	C	0.0026552	-0.0274	0.075246	0.07258	finn-b-I9_MI	6	111913262	0.0301	NA	0.3632	Myocardial infarction || id:finn-b-I9_MI	Myocardial infarction	Myocardial infarction || ||	111913262	0.000404236	4.40048e-11	484598	ebi-a-GCST90038681	|| id:ebi-a-GCST90038681	TRUE	reported	igd	2	1	TRUE	43.1444
39	rs34536443	C	G	C	G	-0.0038935	-0.1087	0.043954	0.03054	finn-b-I9_MI	19	10463118	0.0451	NA	0.0160502	Myocardial infarction || id:finn-b-I9_MI	Myocardial infarction	Myocardial infarction || ||	10463118	0.000538917	3.90032e-13	484598	ebi-a-GCST90038681	|| id:ebi-a-GCST90038681	TRUE	reported	igd	2	1	TRUE	52.1959
40	rs35941157	A	C	A	C	-0.00111372	-0.0035	0.315221	0.4184	finn-b-I9_MI	3	16995326	0.0159	NA	0.8268	Myocardial infarction || id:finn-b-I9_MI	Myocardial infarction	Myocardial infarction || ||	16995326	0.000230639	1.2e-06	484598	ebi-a-GCST90038681	|| id:ebi-a-GCST90038681	TRUE	reported	igd	2	1	TRUE	23.3177
41	rs4112787	T	C	T	C	0.00158146	0	0.659114	0.656	finn-b-I9_MI	1	152551325	0.0163	NA	0.9998	Myocardial infarction || id:finn-b-I9_MI	Myocardial infarction	Myocardial infarction || ||	152551325	0.000225907	2.09991e-12	484598	ebi-a-GCST90038681	|| id:ebi-a-GCST90038681	TRUE	reported	igd	2	1	TRUE	49.0069
42	rs4353128	G	C	G	C	0.00127776	0.0074	0.186956	0.1514	finn-b-I9_MI	1	197801928	0.0217	NA	0.735099	Myocardial infarction || id:finn-b-I9_MI	Myocardial infarction	Myocardial infarction || ||	197801928	0.000274969	4.09996e-06	484598	ebi-a-GCST90038681	|| id:ebi-a-GCST90038681	TRUE	reported	igd	2	1	TRUE	21.5939
43	rs4630610	A	C	A	C	0.00145841	0.0057	0.147969	0.123	finn-b-I9_MI	17	73822583	0.0238	NA	0.8114	Myocardial infarction || id:finn-b-I9_MI	Myocardial infarction	Myocardial infarction || ||	73822583	0.00030235	2.1e-06	484598	ebi-a-GCST90038681	|| id:ebi-a-GCST90038681	TRUE	reported	igd	2	1	TRUE	23.2669
44	rs4649206	A	G	A	G	0.00115435	0.0011	0.610924	0.557	finn-b-I9_MI	1	24525438	0.016	NA	0.9435	Myocardial infarction || id:finn-b-I9_MI	Myocardial infarction	Myocardial infarction || ||	24525438	0.000225837	3.09999e-07	484598	ebi-a-GCST90038681	|| id:ebi-a-GCST90038681	TRUE	reported	igd	2	1	TRUE	26.1267
45	rs55667375	T	C	T	C	0.00109847	-0.0045	0.291544	0.3327	finn-b-I9_MI	16	31155458	0.0167	NA	0.7886	Myocardial infarction || id:finn-b-I9_MI	Myocardial infarction	Myocardial infarction || ||	31155458	0.000238243	4e-06	484598	ebi-a-GCST90038681	|| id:ebi-a-GCST90038681	TRUE	reported	igd	2	1	TRUE	21.2587
46	rs56308944	A	G	A	G	-0.0024643	0.0928	0.041673	0.0401	finn-b-I9_MI	8	119767920	0.04	NA	0.0204099	Myocardial infarction || id:finn-b-I9_MI	Myocardial infarction	Myocardial infarction || ||	119767920	0.000538361	3.40001e-06	484598	ebi-a-GCST90038681	|| id:ebi-a-GCST90038681	TRUE	reported	igd	2	1	TRUE	20.9527
47	rs580504	A	C	A	C	0.00108856	0.029	0.296704	0.24	finn-b-I9_MI	18	51811556	0.0183	NA	0.1128	Myocardial infarction || id:finn-b-I9_MI	Myocardial infarction	Myocardial infarction || ||	51811556	0.000236853	4.09996e-06	484598	ebi-a-GCST90038681	|| id:ebi-a-GCST90038681	TRUE	reported	igd	2	1	TRUE	21.1226
48	rs632376	G	A	G	A	-0.00124473	-0.0314	0.416234	0.5576	finn-b-I9_MI	20	48520610	0.0157	NA	0.0454004	Myocardial infarction || id:finn-b-I9_MI	Myocardial infarction	Myocardial infarction || ||	48520610	0.000218646	1e-08	484598	ebi-a-GCST90038681	|| id:ebi-a-GCST90038681	TRUE	reported	igd	2	1	TRUE	32.4091
49	rs6591195	T	C	T	C	-0.00116477	-0.0103	0.342203	0.4692	finn-b-I9_MI	11	65782768	0.0157	NA	0.513	Myocardial infarction || id:finn-b-I9_MI	Myocardial infarction	Myocardial infarction || ||	65782768	0.000228983	4.49997e-07	484598	ebi-a-GCST90038681	|| id:ebi-a-GCST90038681	TRUE	reported	igd	2	1	TRUE	25.8746
50	rs6894840	G	T	G	T	0.0010598	0.0127	0.624606	0.5987	finn-b-I9_MI	5	158625788	0.0159	NA	0.424	Myocardial infarction || id:finn-b-I9_MI	Myocardial infarction	Myocardial infarction || ||	158625788	0.000222422	1.5e-06	484598	ebi-a-GCST90038681	|| id:ebi-a-GCST90038681	TRUE	reported	igd	2	1	TRUE	22.7035
51	rs7310615	G	C	G	C	-0.00114114	-0.0784	0.535769	0.5866	finn-b-I9_MI	12	111865049	0.0158	NA	7.31594e-07	Myocardial infarction || id:finn-b-I9_MI	Myocardial infarction	Myocardial infarction || ||	111865049	0.000219499	1.79999e-07	484598	ebi-a-GCST90038681	|| id:ebi-a-GCST90038681	TRUE	reported	igd	2	1	FALSE	27.0279
52	rs73203208	T	C	T	C	0.00521978	-0.022	0.011574	0.03501	finn-b-I9_MI	3	126800729	0.0428	NA	0.6067	Myocardial infarction || id:finn-b-I9_MI	Myocardial infarction	Myocardial infarction || ||	126800729	0.00110743	2.69998e-06	484598	ebi-a-GCST90038681	|| id:ebi-a-GCST90038681	TRUE	reported	igd	2	1	TRUE	22.2163
53	rs75231016	C	G	C	G	-0.00205883	0.0541	0.088462	0.08487	finn-b-I9_MI	19	10420982	0.028	NA	0.0531594	Myocardial infarction || id:finn-b-I9_MI	Myocardial infarction	Myocardial infarction || ||	10420982	0.000380977	8.40001e-08	484598	ebi-a-GCST90038681	|| id:ebi-a-GCST90038681	TRUE	reported	igd	2	1	TRUE	29.2041
54	rs7824873	A	G	A	G	0.00134239	0.0093	0.182489	0.2396	finn-b-I9_MI	8	87554970	0.0184	NA	0.613501	Myocardial infarction || id:finn-b-I9_MI	Myocardial infarction	Myocardial infarction || ||	87554970	0.000279429	1.5e-06	484598	ebi-a-GCST90038681	|| id:ebi-a-GCST90038681	TRUE	reported	igd	2	1	TRUE	23.0789
55	rs78506339	C	T	C	T	0.00294995	0.0059	0.030026	0.03632	finn-b-I9_MI	2	76663933	0.0418	NA	0.8883	Myocardial infarction || id:finn-b-I9_MI	Myocardial infarction	Myocardial infarction || ||	76663933	0.000633055	2.1e-06	484598	ebi-a-GCST90038681	|| id:ebi-a-GCST90038681	TRUE	reported	igd	2	1	TRUE	21.7143
56	rs7951925	G	A	G	A	-0.00127507	-0.033	0.372244	0.4426	finn-b-I9_MI	11	128379964	0.0157	NA	0.0353802	Myocardial infarction || id:finn-b-I9_MI	Myocardial infarction	Myocardial infarction || ||	128379964	0.000221761	9.69996e-09	484598	ebi-a-GCST90038681	|| id:ebi-a-GCST90038681	TRUE	reported	igd	2	1	TRUE	33.0596
57	rs8016947	G	T	G	T	0.00161942	-0.011	0.564628	0.5602	finn-b-I9_MI	14	35832666	0.0158	NA	0.4833	Myocardial infarction || id:finn-b-I9_MI	Myocardial infarction	Myocardial infarction || ||	35832666	0.000215876	4.10015e-14	484598	ebi-a-GCST90038681	|| id:ebi-a-GCST90038681	TRUE	reported	igd	2	1	TRUE	56.2743
58	rs842636	A	G	A	G	-0.00130027	-0.0243	0.428796	0.4157	finn-b-I9_MI	2	61091950	0.0159	NA	0.1254	Myocardial infarction || id:finn-b-I9_MI	Myocardial infarction	Myocardial infarction || ||	61091950	0.000216506	1.79999e-09	484598	ebi-a-GCST90038681	|| id:ebi-a-GCST90038681	TRUE	reported	igd	2	1	TRUE	36.0684
59	rs848	C	A	C	A	0.001754	0.0215	0.806907	0.6311	finn-b-I9_MI	5	131996500	0.0163	NA	0.1868	Myocardial infarction || id:finn-b-I9_MI	Myocardial infarction	Myocardial infarction || ||	131996500	0.000273441	1.09999e-10	484598	ebi-a-GCST90038681	|| id:ebi-a-GCST90038681	TRUE	reported	igd	2	1	TRUE	41.1464
60	rs883284	A	G	A	G	0.00132034	0.0077	0.219502	0.1784	finn-b-I9_MI	16	88569239	0.0209	NA	0.713801	Myocardial infarction || id:finn-b-I9_MI	Myocardial infarction	Myocardial infarction || ||	88569239	0.000269268	1.79999e-06	484598	ebi-a-GCST90038681	|| id:ebi-a-GCST90038681	TRUE	reported	igd	2	1	TRUE	24.0437
61	rs9277929	T	C	T	C	0.00281763	-0.0013	0.103267	0.07099	finn-b-I9_MI	6	33137689	0.0306	NA	0.9651	Myocardial infarction || id:finn-b-I9_MI	Myocardial infarction	Myocardial infarction || ||	33137689	0.000351323	2.19999e-07	484598	ebi-a-GCST90038681	|| id:ebi-a-GCST90038681	TRUE	reported	igd	2	1	TRUE	64.3213
62	rs9914372	G	C	G	C	-0.00109359	0.0083	0.541437	0.5349	finn-b-I9_MI	17	78176578	0.0156	NA	0.5933	Myocardial infarction || id:finn-b-I9_MI	Myocardial infarction	Myocardial infarction || ||	78176578	0.000215787	2.90001e-07	484598	ebi-a-GCST90038681	|| id:ebi-a-GCST90038681	TRUE	reported	igd	2	1	FALSE	25.6838
MI: myocardial infarction; SNPs:Single Nucleotide Polymorphisms.

## Sheet: Table S5
Table S5. SNPs utilized as instruments for psoriasis on angina pectoris
	SNP	effect_allele.exposure	other_allele.exposure	effect_allele.outcome	other_allele.outcome	beta.exposure	beta.outcome	eaf.exposure	eaf.outcome	id.outcome	chr	pos	se.outcome	samplesize.outcome	pval.outcome	outcome	proxy.outcome	pos.exposure	se.exposure	pval.exposure	samplesize.exposure	id.exposure	exposure	mr_keep.exposure	pval_origin.exposure	data_source.exposure	action	SNP_index	mr_keep	F
1	rs114164395	G	A	G	A	-0.00358352	-0.0272	0.01329	0.01498	finn-b-I9_ANGINA	6	31242329	0.0565	NA	0.6296	Angina pectoris || id:finn-b-I9_ANGINA	FALSE	31242329	0.000931129	1.59993e-42	484598	ebi-a-GCST90038681	|| id:ebi-a-GCST90038681	TRUE	reported	igd	2	1	TRUE	14.8115
2	rs11581607	A	G	A	G	-0.00259553	-0.0068	0.064333	0.04591	finn-b-I9_ANGINA	1	67707690	0.0326	NA	0.8351	Angina pectoris || id:finn-b-I9_ANGINA	FALSE	67707690	0.000436392	3.40001e-09	484598	ebi-a-GCST90038681	|| id:ebi-a-GCST90038681	TRUE	reported	igd	2	1	TRUE	35.3752
3	rs11795343	C	T	C	T	-0.00133412	-0.0323	0.399414	0.3708	finn-b-I9_ANGINA	9	32523737	0.0142	NA	0.0228502	Angina pectoris || id:finn-b-I9_ANGINA	FALSE	32523737	0.00021973	1.2e-09	484598	ebi-a-GCST90038681	|| id:ebi-a-GCST90038681	TRUE	reported	igd	2	1	TRUE	36.8647
4	rs12188300	T	A	T	A	0.00511767	-0.0208	0.089897	0.05905	finn-b-I9_ANGINA	5	158829527	0.0299	NA	0.4867	Angina pectoris || id:finn-b-I9_ANGINA	FALSE	158829527	0.000374814	2.19989e-42	484598	ebi-a-GCST90038681	|| id:ebi-a-GCST90038681	TRUE	reported	igd	2	1	TRUE	186.429
5	rs12212594	C	T	C	T	0.0239522	-0.0185	0.076763	0.05845	finn-b-I9_ANGINA	6	31300819	0.0293	NA	0.527	Angina pectoris || id:finn-b-I9_ANGINA	FALSE	31300819	0.000412821	1e-200	484598	ebi-a-GCST90038681	|| id:ebi-a-GCST90038681	TRUE	reported	igd	2	1	TRUE	3366.41
6	rs13195317	T	C	T	C	0.00437953	-0.1344	0.144296	0.008141	finn-b-I9_ANGINA	6	32666569	0.0773	NA	0.0819408	Angina pectoris || id:finn-b-I9_ANGINA	TRUE	32656094	0.000337554	1.99986e-19	484598	ebi-a-GCST90038681	|| id:ebi-a-GCST90038681	TRUE	reported	igd	2	1	TRUE	168.333
7	rs146918648	A	G	A	G	0.00937613	-0.0487	0.042143	0.03309	finn-b-I9_ANGINA	6	28682406	0.0383	NA	0.2033	Angina pectoris || id:finn-b-I9_ANGINA	TRUE	28548674	0.000537577	1.29987e-31	484598	ebi-a-GCST90038681	|| id:ebi-a-GCST90038681	TRUE	reported	igd	2	1	TRUE	304.205
8	rs154977	G	C	G	C	0.00203747	-0.0027	0.661061	0.7272	finn-b-I9_ANGINA	6	32900018	0.0164	NA	0.8699	Angina pectoris || id:finn-b-I9_ANGINA	FALSE	32900018	0.000225434	1.59993e-11	484598	ebi-a-GCST90038681	|| id:ebi-a-GCST90038681	TRUE	reported	igd	2	1	TRUE	81.6852
9	rs1549922	A	G	A	G	-0.00250081	-0.0392	0.498262	0.4852	finn-b-I9_ANGINA	5	158731548	0.0138	NA	0.00444201	Angina pectoris || id:finn-b-I9_ANGINA	FALSE	158731548	0.000214791	2.29985e-31	484598	ebi-a-GCST90038681	|| id:ebi-a-GCST90038681	TRUE	reported	igd	2	1	TRUE	135.559
10	rs17715343	G	C	G	C	-0.00246156	-0.0621	0.078999	0.06028	finn-b-I9_ANGINA	2	163167746	0.0292	NA	0.0332997	Angina pectoris || id:finn-b-I9_ANGINA	FALSE	163167746	0.000403604	1e-09	484598	ebi-a-GCST90038681	|| id:ebi-a-GCST90038681	TRUE	reported	igd	2	1	TRUE	37.1972
11	rs17781283	A	G	A	G	-0.00365501	0.0059	0.032307	0.01999	finn-b-I9_ANGINA	6	138262773	0.0492	NA	0.9053	Angina pectoris || id:finn-b-I9_ANGINA	FALSE	138262773	0.000611478	2.5e-09	484598	ebi-a-GCST90038681	|| id:ebi-a-GCST90038681	TRUE	reported	igd	2	1	TRUE	35.7286
12	rs2233278	C	G	C	G	0.00515504	0.0126	0.055484	0.07321	finn-b-I9_ANGINA	5	150467189	0.0268	NA	0.6389	Angina pectoris || id:finn-b-I9_ANGINA	FALSE	150467189	0.000487571	6.4003e-26	484598	ebi-a-GCST90038681	|| id:ebi-a-GCST90038681	TRUE	reported	igd	2	1	TRUE	111.786
13	rs2508046	T	C	T	C	-0.000537691	-0.0195	0.137864	0.0996	finn-b-I9_ANGINA	6	29833033	0.0232	NA	0.3999	Angina pectoris || id:finn-b-I9_ANGINA	FALSE	29833033	0.000310097	2.30001e-08	484598	ebi-a-GCST90038681	|| id:ebi-a-GCST90038681	TRUE	reported	igd	2	1	TRUE	3.00656
14	rs2517788	C	G	C	G	0.00227026	0.0187	0.766735	0.6719	finn-b-I9_ANGINA	6	29891220	0.0168	NA	0.2654	Angina pectoris || id:finn-b-I9_ANGINA	TRUE	29890366	0.000266651	1.39991e-18	484598	ebi-a-GCST90038681	|| id:ebi-a-GCST90038681	TRUE	reported	igd	2	1	TRUE	72.4878
15	rs2735003	G	T	G	T	-0.00246945	-0.0131	0.217737	0.2148	finn-b-I9_ANGINA	6	29808634	0.0169	NA	0.4384	Angina pectoris || id:finn-b-I9_ANGINA	FALSE	29808634	0.000260743	5.10035e-15	484598	ebi-a-GCST90038681	|| id:ebi-a-GCST90038681	TRUE	reported	igd	2	1	TRUE	89.6964
16	rs28483633	A	C	A	C	0.0050497	0.0102	0.164061	0.01256	finn-b-I9_ANGINA	6	32624874	0.0624	NA	0.8703	Angina pectoris || id:finn-b-I9_ANGINA	FALSE	32624874	0.000337468	3.90032e-23	484598	ebi-a-GCST90038681	|| id:ebi-a-GCST90038681	TRUE	reported	igd	2	1	TRUE	223.906
17	rs28998802	A	G	A	G	0.00172263	0.0153	0.138533	0.1848	finn-b-I9_ANGINA	17	26124908	0.0177	NA	0.3868	Angina pectoris || id:finn-b-I9_ANGINA	FALSE	26124908	0.000314427	3.29997e-08	484598	ebi-a-GCST90038681	|| id:ebi-a-GCST90038681	TRUE	reported	igd	2	1	TRUE	30.0154
18	rs33980500	T	C	T	C	0.0026552	-0.0865	0.075246	0.07232	finn-b-I9_ANGINA	6	111913262	0.0266	NA	0.001133	Angina pectoris || id:finn-b-I9_ANGINA	FALSE	111913262	0.000404236	4.40048e-11	484598	ebi-a-GCST90038681	|| id:ebi-a-GCST90038681	TRUE	reported	igd	2	1	TRUE	43.1444
19	rs34536443	C	G	C	G	-0.0038935	-0.1498	0.043954	0.03041	finn-b-I9_ANGINA	19	10463118	0.0401	NA	0.000190502	Angina pectoris || id:finn-b-I9_ANGINA	FALSE	10463118	0.000538917	3.90032e-13	484598	ebi-a-GCST90038681	|| id:ebi-a-GCST90038681	TRUE	reported	igd	2	1	TRUE	52.1959
20	rs4112787	T	C	T	C	0.00158146	-0.0047	0.659114	0.6561	finn-b-I9_ANGINA	1	152551325	0.0144	NA	0.7435	Angina pectoris || id:finn-b-I9_ANGINA	FALSE	152551325	0.000225907	2.09991e-12	484598	ebi-a-GCST90038681	|| id:ebi-a-GCST90038681	TRUE	reported	igd	2	1	TRUE	49.0069
21	rs4959116	T	C	T	C	0.002949	0.0185	0.149894	0.1549	finn-b-I9_ANGINA	6	32831661	0.0192	NA	0.3352	Angina pectoris || id:finn-b-I9_ANGINA	FALSE	32831661	0.000298652	1.20005e-13	484598	ebi-a-GCST90038681	|| id:ebi-a-GCST90038681	TRUE	reported	igd	2	1	TRUE	97.5032
22	rs530851257	A	C	A	C	0.00572217	-0.0075	0.212599	0.3074	finn-b-I9_ANGINA	6	31363688	0.018	NA	0.6781	Angina pectoris || id:finn-b-I9_ANGINA	TRUE	31362587	0.000270237	7.89951e-50	484598	ebi-a-GCST90038681	|| id:ebi-a-GCST90038681	TRUE	reported	igd	2	1	TRUE	448.365
23	rs582757	T	C	T	C	-0.00137492	-0.0059	0.725865	0.6679	finn-b-I9_ANGINA	6	138197824	0.0146	NA	0.685499	Angina pectoris || id:finn-b-I9_ANGINA	FALSE	138197824	0.00023929	9.29994e-09	484598	ebi-a-GCST90038681	|| id:ebi-a-GCST90038681	TRUE	reported	igd	2	1	TRUE	33.0146
24	rs632376	G	A	G	A	-0.00124473	-0.0177	0.416234	0.5576	finn-b-I9_ANGINA	20	48520610	0.0138	NA	0.2004	Angina pectoris || id:finn-b-I9_ANGINA	FALSE	48520610	0.000218646	1e-08	484598	ebi-a-GCST90038681	|| id:ebi-a-GCST90038681	TRUE	reported	igd	2	1	TRUE	32.4091
25	rs6887065	C	T	C	T	0.00148389	0.0218	0.234637	0.1447	finn-b-I9_ANGINA	5	158907648	0.0197	NA	0.267	Angina pectoris || id:finn-b-I9_ANGINA	FALSE	158907648	0.000253641	5.39995e-09	484598	ebi-a-GCST90038681	|| id:ebi-a-GCST90038681	TRUE	reported	igd	2	1	TRUE	34.2267
26	rs75086869	A	G	A	G	0.00466267	-0.0361	0.061638	0.04741	finn-b-I9_ANGINA	6	33397796	0.0326	NA	0.2675	Angina pectoris || id:finn-b-I9_ANGINA	FALSE	33397796	0.000450314	2.80027e-14	484598	ebi-a-GCST90038681	|| id:ebi-a-GCST90038681	TRUE	reported	igd	2	1	TRUE	107.211
27	rs757256	T	C	T	C	-0.00169141	0.0275	0.450604	0.5298	finn-b-I9_ANGINA	6	29472916	0.014	NA	0.0493799	Angina pectoris || id:finn-b-I9_ANGINA	FALSE	29472916	0.000214323	1.2e-09	484598	ebi-a-GCST90038681	|| id:ebi-a-GCST90038681	TRUE	reported	igd	2	1	TRUE	62.2817
28	rs7951925	G	A	G	A	-0.00127507	-0.0114	0.372244	0.4428	finn-b-I9_ANGINA	11	128379964	0.0138	NA	0.4109	Angina pectoris || id:finn-b-I9_ANGINA	FALSE	128379964	0.000221761	9.69996e-09	484598	ebi-a-GCST90038681	|| id:ebi-a-GCST90038681	TRUE	reported	igd	2	1	TRUE	33.0596
29	rs8016947	G	T	G	T	0.00161942	-0.0138	0.564628	0.5601	finn-b-I9_ANGINA	14	35832666	0.0139	NA	0.3206	Angina pectoris || id:finn-b-I9_ANGINA	FALSE	35832666	0.000215876	4.10015e-14	484598	ebi-a-GCST90038681	|| id:ebi-a-GCST90038681	TRUE	reported	igd	2	1	TRUE	56.2743
30	rs842636	A	G	A	G	-0.00130027	-0.0165	0.428796	0.4156	finn-b-I9_ANGINA	2	61091950	0.014	NA	0.2387	Angina pectoris || id:finn-b-I9_ANGINA	FALSE	61091950	0.000216506	1.79999e-09	484598	ebi-a-GCST90038681	|| id:ebi-a-GCST90038681	TRUE	reported	igd	2	1	TRUE	36.0684
31	rs848	C	A	C	A	0.001754	0.019	0.806907	0.6311	finn-b-I9_ANGINA	5	131996500	0.0143	NA	0.1858	Angina pectoris || id:finn-b-I9_ANGINA	FALSE	131996500	0.000273441	1.09999e-10	484598	ebi-a-GCST90038681	|| id:ebi-a-GCST90038681	TRUE	reported	igd	2	1	TRUE	41.1464
SNPs:Single Nucleotide Polymorphisms.

## Sheet: Table S6
Table S6. SNPs utilized as instruments for CAD on psoriasis
	SNP	effect_allele.exposure	other_allele.exposure	effect_allele.outcome	other_allele.outcome	beta.exposure	beta.outcome	eaf.exposure	eaf.outcome	id.outcome	chr	pos	se.outcome	samplesize.outcome	pval.outcome	outcome	pos.exposure	se.exposure	pval.exposure	samplesize.exposure	id.exposure	exposure	mr_keep.exposure	pval_origin.exposure	data_source.exposure	action	SNP_index	mr_keep	F
1	rs10404176	G	A	G	A	0.0523311	-0.000110616	NA	0.538739	ebi-a-GCST90038681	19	17829393	0.000215411	484598	0.58	Psoriasis || id:ebi-a-GCST90038681	17829393	0.00910776	9.03421e-09	352063	ebi-a-GCST90013864	Coronary artery disease (Firth correction) || id:ebi-a-GCST90013864	TRUE	reported	igd	2	1	TRUE	33.0139
2	rs10455872	G	A	G	A	0.284927	8.83167e-07	NA	0.075784	ebi-a-GCST90038681	6	161010118	0.000403809	484598	0.91	Psoriasis || id:ebi-a-GCST90038681	161010118	0.0152501	6.1759e-74	352063	ebi-a-GCST90013864	Coronary artery disease (Firth correction) || id:ebi-a-GCST90013864	TRUE	reported	igd	2	1	TRUE	349.077
3	rs11072811	C	A	C	A	0.0666285	-0.00016187	NA	0.509696	ebi-a-GCST90038681	15	79132330	0.000214691	484598	0.49	Psoriasis || id:ebi-a-GCST90038681	79132330	0.00905454	1.86209e-13	352063	ebi-a-GCST90013864	Coronary artery disease (Firth correction) || id:ebi-a-GCST90013864	TRUE	reported	igd	2	1	TRUE	54.1486
4	rs11170820	G	C	G	C	0.118092	0.000422467	NA	0.065289	ebi-a-GCST90038681	12	54513915	0.00044623	484598	0.34	Psoriasis || id:ebi-a-GCST90038681	54513915	0.0190158	8.39499e-10	352063	ebi-a-GCST90013864	Coronary artery disease (Firth correction) || id:ebi-a-GCST90013864	TRUE	reported	igd	2	1	FALSE	38.5666
5	rs11591147	T	G	T	G	-0.283544	-0.00148247	NA	0.016707	ebi-a-GCST90038681	1	55505647	0.000834638	484598	0.0830004	Psoriasis || id:ebi-a-GCST90038681	55505647	0.03813	1.41514e-14	352063	ebi-a-GCST90013864	Coronary artery disease (Firth correction) || id:ebi-a-GCST90013864	TRUE	reported	igd	2	1	TRUE	55.2977
6	rs11657636	T	C	T	C	0.0559135	-7.69236e-05	NA	0.697956	ebi-a-GCST90038681	17	2053920	0.000233867	484598	0.8	Psoriasis || id:ebi-a-GCST90038681	2053920	0.00995367	1.78673e-08	352063	ebi-a-GCST90013864	Coronary artery disease (Firth correction) || id:ebi-a-GCST90013864	TRUE	reported	igd	2	1	TRUE	31.5549
7	rs117733303	G	A	G	A	0.3974	-0.000312853	NA	0.018526	ebi-a-GCST90038681	6	160922870	0.000792367	484598	0.64	Psoriasis || id:ebi-a-GCST90038681	160922870	0.0294145	1.6734e-38	352063	ebi-a-GCST90013864	Coronary artery disease (Firth correction) || id:ebi-a-GCST90013864	TRUE	reported	igd	2	1	TRUE	182.529
8	rs11986461	A	C	A	C	-0.0505702	0.00016472	NA	0.607722	ebi-a-GCST90038681	8	19942908	0.000221498	484598	0.5	Psoriasis || id:ebi-a-GCST90038681	19942908	0.00925389	4.82781e-08	352063	ebi-a-GCST90013864	Coronary artery disease (Firth correction) || id:ebi-a-GCST90013864	TRUE	reported	igd	2	1	TRUE	29.8635
9	rs12417256	C	A	C	A	0.0555997	7.00189e-05	NA	0.398261	ebi-a-GCST90038681	11	120337519	0.000218683	484598	0.7	Psoriasis || id:ebi-a-GCST90038681	120337519	0.00921713	1.70927e-09	352063	ebi-a-GCST90013864	Coronary artery disease (Firth correction) || id:ebi-a-GCST90013864	TRUE	reported	igd	2	1	TRUE	36.3876
10	rs12906125	A	G	A	G	0.080662	0.000575195	NA	0.321873	ebi-a-GCST90038681	15	91427612	0.000230045	484598	0.012	Psoriasis || id:ebi-a-GCST90038681	91427612	0.00957827	4.7687e-17	352063	ebi-a-GCST90013864	Coronary artery disease (Firth correction) || id:ebi-a-GCST90013864	TRUE	reported	igd	2	1	TRUE	70.9192
11	rs145646832	G	T	C	T	-0.0624768	0.00061805	NA	0.257087	ebi-a-GCST90038681	7	35278487	0.00026813	484598	0.0239999	Psoriasis || id:ebi-a-GCST90038681	35278487	0.0114035	3.90859e-08	352063	ebi-a-GCST90013864	Coronary artery disease (Firth correction) || id:ebi-a-GCST90013864	TRUE	reported	igd	2	1	TRUE	30.0166
12	rs146510206	A	G	A	G	0.0779881	0.000210738	NA	0.143537	ebi-a-GCST90038681	4	148389885	0.000305831	484598	0.46	Psoriasis || id:ebi-a-GCST90038681	148389885	0.0127545	1.24245e-09	352063	ebi-a-GCST90013864	Coronary artery disease (Firth correction) || id:ebi-a-GCST90013864	TRUE	reported	igd	2	1	TRUE	37.3878
13	rs146534110	T	G	T	G	0.209779	-0.000158677	NA	0.013075	ebi-a-GCST90038681	6	160578069	0.00093943	484598	0.83	Psoriasis || id:ebi-a-GCST90038681	160578069	0.0371029	3.24975e-08	352063	ebi-a-GCST90013864	Coronary artery disease (Firth correction) || id:ebi-a-GCST90013864	TRUE	reported	igd	2	1	TRUE	31.9675
14	rs147932234	C	T	C	T	0.0857311	-7.10693e-05	NA	0.123149	ebi-a-GCST90038681	2	203951846	0.000329634	484598	0.84	Psoriasis || id:ebi-a-GCST90038681	203951846	0.0133776	2.0036e-10	352063	ebi-a-GCST90013864	Coronary artery disease (Firth correction) || id:ebi-a-GCST90013864	TRUE	reported	igd	2	1	TRUE	41.0696
15	rs1482478	A	G	A	G	-0.0511482	0.000201503	NA	0.523165	ebi-a-GCST90038681	10	44596130	0.000217204	484598	0.34	Psoriasis || id:ebi-a-GCST90038681	44596130	0.00910429	1.94523e-08	352063	ebi-a-GCST90013864	Coronary artery disease (Firth correction) || id:ebi-a-GCST90013864	TRUE	reported	igd	2	1	TRUE	31.5623
16	rs16986953	A	G	A	G	0.111514	0.000873876	NA	0.073143	ebi-a-GCST90038681	2	19942473	0.000416735	484598	0.04	Psoriasis || id:ebi-a-GCST90038681	19942473	0.0174657	2.7135e-10	352063	ebi-a-GCST90013864	Coronary artery disease (Firth correction) || id:ebi-a-GCST90013864	TRUE	reported	igd	2	1	TRUE	40.7649
17	rs17114046	G	A	G	A	-0.134327	-0.000683066	NA	0.09402	ebi-a-GCST90038681	1	56966350	0.000367044	484598	0.0659994	Psoriasis || id:ebi-a-GCST90038681	56966350	0.016311	7.27947e-17	352063	ebi-a-GCST90013864	Coronary artery disease (Firth correction) || id:ebi-a-GCST90013864	TRUE	reported	igd	2	1	TRUE	67.8212
18	rs1799992	C	T	C	T	0.0514781	-0.000248184	NA	0.400251	ebi-a-GCST90038681	11	118957246	0.000219705	484598	0.25	Psoriasis || id:ebi-a-GCST90038681	118957246	0.00922083	2.46144e-08	352063	ebi-a-GCST90013864	Coronary artery disease (Firth correction) || id:ebi-a-GCST90013864	TRUE	reported	igd	2	1	TRUE	31.1677
19	rs2011767	T	C	T	C	-0.0625723	-1.32322e-06	NA	0.468333	ebi-a-GCST90038681	17	47340297	0.000215859	484598	0.97	Psoriasis || id:ebi-a-GCST90038681	47340297	0.00910621	6.22587e-12	352063	ebi-a-GCST90013864	Coronary artery disease (Firth correction) || id:ebi-a-GCST90013864	TRUE	reported	igd	2	1	TRUE	47.216
20	rs2107595	A	G	A	G	0.0801959	3.07382e-05	NA	0.158756	ebi-a-GCST90038681	7	19049388	0.000294472	484598	0.94	Psoriasis || id:ebi-a-GCST90038681	19049388	0.0123952	1.29488e-10	352063	ebi-a-GCST90013864	Coronary artery disease (Firth correction) || id:ebi-a-GCST90013864	TRUE	reported	igd	2	1	TRUE	41.8598
21	rs2128739	C	A	C	A	-0.0679533	0.000187902	NA	0.712639	ebi-a-GCST90038681	11	103673277	0.000237411	484598	0.43	Psoriasis || id:ebi-a-GCST90038681	103673277	0.00999335	1.24165e-11	352063	ebi-a-GCST90013864	Coronary artery disease (Firth correction) || id:ebi-a-GCST90013864	TRUE	reported	igd	2	1	TRUE	46.238
22	rs2133189	T	C	T	C	0.0682885	0.000488728	NA	0.701262	ebi-a-GCST90038681	1	222814442	0.000236856	484598	0.0409996	Psoriasis || id:ebi-a-GCST90038681	222814442	0.0101186	1.27761e-11	352063	ebi-a-GCST90013864	Coronary artery disease (Firth correction) || id:ebi-a-GCST90013864	TRUE	reported	igd	2	1	TRUE	45.5464
23	rs2417836	G	A	G	A	0.0575011	6.7234e-05	NA	0.716096	ebi-a-GCST90038681	12	20161248	0.000239694	484598	0.77	Psoriasis || id:ebi-a-GCST90038681	20161248	0.0102734	1.97856e-08	352063	ebi-a-GCST90013864	Coronary artery disease (Firth correction) || id:ebi-a-GCST90013864	TRUE	reported	igd	2	1	TRUE	31.3274
24	rs243069	C	A	C	A	-0.0542422	1.77273e-05	NA	0.657529	ebi-a-GCST90038681	2	60620834	0.000226792	484598	0.9	Psoriasis || id:ebi-a-GCST90038681	60620834	0.0094857	1.15141e-08	352063	ebi-a-GCST90013864	Coronary artery disease (Firth correction) || id:ebi-a-GCST90013864	TRUE	reported	igd	2	1	TRUE	32.6991
25	rs28451064	A	G	A	G	0.107631	-0.000616808	NA	0.126988	ebi-a-GCST90038681	21	35593827	0.000329319	484598	0.0619998	Psoriasis || id:ebi-a-GCST90038681	35593827	0.0132821	9.66718e-16	352063	ebi-a-GCST90013864	Coronary artery disease (Firth correction) || id:ebi-a-GCST90013864	TRUE	reported	igd	2	1	TRUE	65.6661
26	rs28601761	G	C	G	C	-0.0523418	-5.78511e-05	NA	0.413046	ebi-a-GCST90038681	8	126500031	0.000220482	484598	0.81	Psoriasis || id:ebi-a-GCST90038681	126500031	0.00930464	1.7997e-08	352063	ebi-a-GCST90013864	Coronary artery disease (Firth correction) || id:ebi-a-GCST90013864	TRUE	reported	igd	2	1	FALSE	31.6445
27	rs3127580	T	C	T	C	0.079707	-0.000263801	NA	0.151377	ebi-a-GCST90038681	6	160710851	0.000298111	484598	0.4	Psoriasis || id:ebi-a-GCST90038681	160710851	0.0121356	6.75616e-11	352063	ebi-a-GCST90013864	Coronary artery disease (Firth correction) || id:ebi-a-GCST90013864	TRUE	reported	igd	2	1	TRUE	43.139
28	rs36121800	C	T	C	T	0.19433	0.000926173	NA	0.017376	ebi-a-GCST90038681	4	110537251	0.000837461	484598	0.27	Psoriasis || id:ebi-a-GCST90038681	110537251	0.0331524	9.38707e-09	352063	ebi-a-GCST90013864	Coronary artery disease (Firth correction) || id:ebi-a-GCST90013864	TRUE	reported	igd	2	1	TRUE	34.3597
29	rs378825	G	A	G	A	0.053433	9.52726e-05	NA	0.570978	ebi-a-GCST90038681	11	9766932	0.000216609	484598	0.58	Psoriasis || id:ebi-a-GCST90038681	9766932	0.00917849	5.67048e-09	352063	ebi-a-GCST90013864	Coronary artery disease (Firth correction) || id:ebi-a-GCST90013864	TRUE	reported	igd	2	1	TRUE	33.8904
30	rs3796581	G	A	G	A	-0.0688005	0.000562682	NA	0.181715	ebi-a-GCST90038681	4	156642884	0.000277904	484598	0.0460002	Psoriasis || id:ebi-a-GCST90038681	156642884	0.0118522	5.41402e-09	352063	ebi-a-GCST90013864	Coronary artery disease (Firth correction) || id:ebi-a-GCST90013864	TRUE	reported	igd	2	1	TRUE	33.6965
31	rs3918226	T	C	T	C	0.0944545	-0.000889379	NA	0.077846	ebi-a-GCST90038681	7	150690176	0.000406052	484598	0.032	Psoriasis || id:ebi-a-GCST90038681	150690176	0.0163144	9.60506e-09	352063	ebi-a-GCST90013864	Coronary artery disease (Firth correction) || id:ebi-a-GCST90013864	TRUE	reported	igd	2	1	TRUE	33.5199
32	rs4375301	G	A	G	A	0.0600628	-0.000267515	NA	0.230292	ebi-a-GCST90038681	1	98298371	0.000255341	484598	0.29	Psoriasis || id:ebi-a-GCST90038681	98298371	0.0106349	1.84137e-08	352063	ebi-a-GCST90013864	Coronary artery disease (Firth correction) || id:ebi-a-GCST90013864	TRUE	reported	igd	2	1	TRUE	31.8966
33	rs4766578	A	T	A	T	-0.0635651	-0.00109375	NA	0.522952	ebi-a-GCST90038681	12	111904371	0.000217949	484598	4.60002e-07	Psoriasis || id:ebi-a-GCST90038681	111904371	0.00905314	2.22126e-12	352063	ebi-a-GCST90013864	Coronary artery disease (Firth correction) || id:ebi-a-GCST90013864	TRUE	reported	igd	2	1	FALSE	49.2991
34	rs4970836	A	G	A	G	0.113651	-0.000163999	NA	0.763226	ebi-a-GCST90038681	1	109821797	0.000255624	484598	0.53	Psoriasis || id:ebi-a-GCST90038681	109821797	0.0110204	2.88935e-25	352063	ebi-a-GCST90013864	Coronary artery disease (Firth correction) || id:ebi-a-GCST90013864	TRUE	reported	igd	2	1	TRUE	106.354
35	rs4979370	G	T	G	T	-0.0521152	5.37785e-05	NA	0.67257	ebi-a-GCST90038681	9	110543044	0.000228815	484598	0.91	Psoriasis || id:ebi-a-GCST90038681	110543044	0.00952318	4.73358e-08	352063	ebi-a-GCST90013864	Coronary artery disease (Firth correction) || id:ebi-a-GCST90013864	TRUE	reported	igd	2	1	TRUE	29.9478
36	rs56125973	C	T	C	T	-0.105896	-0.000377703	NA	0.117946	ebi-a-GCST90038681	19	11188164	0.000332285	484598	0.26	Psoriasis || id:ebi-a-GCST90038681	11188164	0.014428	1.26503e-13	352063	ebi-a-GCST90013864	Coronary artery disease (Firth correction) || id:ebi-a-GCST90013864	TRUE	reported	igd	2	1	TRUE	53.87
37	rs56330132	CTCA	C	CTCA	C	0.0644329	-0.000541032	NA	0.187379	ebi-a-GCST90038681	3	138077176	0.000277149	484598	0.051	Psoriasis || id:ebi-a-GCST90038681	138077176	0.0115655	2.94097e-08	352063	ebi-a-GCST90013864	Coronary artery disease (Firth correction) || id:ebi-a-GCST90013864	TRUE	reported	igd	2	1	TRUE	31.0375
38	rs571513	G	A	G	A	0.0694952	0.000104351	NA	0.757751	ebi-a-GCST90038681	3	136095035	0.000249892	484598	0.7	Psoriasis || id:ebi-a-GCST90038681	136095035	0.010688	6.63437e-11	352063	ebi-a-GCST90013864	Coronary artery disease (Firth correction) || id:ebi-a-GCST90013864	TRUE	reported	igd	2	1	TRUE	42.2782
39	rs575856	C	T	C	T	0.0825394	-0.000287254	NA	0.891257	ebi-a-GCST90038681	9	13690741	0.000348306	484598	0.43	Psoriasis || id:ebi-a-GCST90038681	13690741	0.0150803	3.48201e-08	352063	ebi-a-GCST90013864	Coronary artery disease (Firth correction) || id:ebi-a-GCST90013864	TRUE	reported	igd	2	1	TRUE	29.9573
40	rs638634	T	C	T	C	-0.0649736	-6.70549e-05	NA	0.297695	ebi-a-GCST90038681	13	110837553	0.000241061	484598	0.760001	Psoriasis || id:ebi-a-GCST90038681	110837553	0.0102058	1.72139e-10	352063	ebi-a-GCST90013864	Coronary artery disease (Firth correction) || id:ebi-a-GCST90013864	TRUE	reported	igd	2	1	TRUE	40.5303
41	rs6705839	T	A	T	A	0.0542131	-6.57655e-05	NA	0.457365	ebi-a-GCST90038681	2	85761279	0.000217866	484598	0.780001	Psoriasis || id:ebi-a-GCST90038681	85761279	0.00918494	3.66075e-09	352063	ebi-a-GCST90013864	Coronary artery disease (Firth correction) || id:ebi-a-GCST90013864	TRUE	reported	igd	2	1	FALSE	34.8382
42	rs6944134	C	T	C	T	-0.0789713	0.000231044	NA	0.133218	ebi-a-GCST90038681	7	12418036	0.000315459	484598	0.44	Psoriasis || id:ebi-a-GCST90038681	12418036	0.013421	3.14688e-09	352063	ebi-a-GCST90013864	Coronary artery disease (Firth correction) || id:ebi-a-GCST90013864	TRUE	reported	igd	2	1	TRUE	34.6233
43	rs7485656	G	A	G	A	0.0785246	-9.49762e-06	NA	0.150937	ebi-a-GCST90038681	12	125315647	0.000304526	484598	0.99	Psoriasis || id:ebi-a-GCST90038681	125315647	0.0129103	1.52149e-09	352063	ebi-a-GCST90013864	Coronary artery disease (Firth correction) || id:ebi-a-GCST90013864	TRUE	reported	igd	2	1	TRUE	36.9946
44	rs7500448	G	A	G	A	-0.0614127	-0.00010431	NA	0.247501	ebi-a-GCST90038681	16	83045790	0.000250853	484598	0.67	Psoriasis || id:ebi-a-GCST90038681	83045790	0.0105866	5.85221e-09	352063	ebi-a-GCST90013864	Coronary artery disease (Firth correction) || id:ebi-a-GCST90013864	TRUE	reported	igd	2	1	TRUE	33.6514
45	rs7859727	T	C	T	C	0.169563	1.71181e-05	NA	0.498569	ebi-a-GCST90038681	9	22102165	0.000215	484598	0.94	Psoriasis || id:ebi-a-GCST90038681	22102165	0.00904341	3.34734e-78	352063	ebi-a-GCST90013864	Coronary artery disease (Firth correction) || id:ebi-a-GCST90013864	TRUE	reported	igd	2	1	TRUE	351.559
46	rs814573	T	A	T	A	0.1049	2.56822e-05	NA	0.189768	ebi-a-GCST90038681	19	45424351	0.000282428	484598	0.92	Psoriasis || id:ebi-a-GCST90038681	45424351	0.0116494	4.00682e-19	352063	ebi-a-GCST90013864	Coronary artery disease (Firth correction) || id:ebi-a-GCST90013864	TRUE	reported	igd	2	1	FALSE	81.0856
47	rs9285476	G	C	G	C	-0.0683838	0.000302935	NA	0.303037	ebi-a-GCST90038681	6	134159976	0.000233787	484598	0.19	Psoriasis || id:ebi-a-GCST90038681	134159976	0.0100274	7.87952e-12	352063	ebi-a-GCST90013864	Coronary artery disease (Firth correction) || id:ebi-a-GCST90013864	TRUE	reported	igd	2	1	FALSE	46.5082
48	rs9337951	A	G	A	G	0.0532978	0.000165576	NA	0.33479	ebi-a-GCST90038681	10	30317073	0.000233475	484598	0.51	Psoriasis || id:ebi-a-GCST90038681	30317073	0.00968305	3.93922e-08	352063	ebi-a-GCST90013864	Coronary artery disease (Firth correction) || id:ebi-a-GCST90013864	TRUE	reported	igd	2	1	TRUE	30.2966
49	rs9349379	G	A	G	A	0.0813617	0.000118601	NA	0.402367	ebi-a-GCST90038681	6	12903957	0.00021872	484598	0.55	Psoriasis || id:ebi-a-GCST90038681	12903957	0.00915732	7.51796e-19	352063	ebi-a-GCST90013864	Coronary artery disease (Firth correction) || id:ebi-a-GCST90013864	TRUE	reported	igd	2	1	TRUE	78.9411
50	rs9469890	T	C	T	C	0.0705723	-0.000491782	NA	0.148103	ebi-a-GCST90038681	6	34763982	0.000300604	484598	0.14	Psoriasis || id:ebi-a-GCST90038681	34763982	0.0125556	2.30255e-08	352063	ebi-a-GCST90013864	Coronary artery disease (Firth correction) || id:ebi-a-GCST90013864	TRUE	reported	igd	2	1	TRUE	31.5932
Coronary artery disease; SNPs:Single Nucleotide Polymorphisms.

## Sheet: Table S7
Table S7. SNPs utilized as instruments for CHD on psoriasis
SNP	effect_allele.exposure	other_allele.exposure	effect_allele.outcome	other_allele.outcome	beta.exposure	beta.outcome	eaf.exposure	eaf.outcome	id.outcome	chr	pos	se.outcome	samplesize.outcome	pval.outcome	outcome	samplesize.exposure	pval.exposure	pos.exposure	se.exposure	chr.exposure	id.exposure	exposure	mr_keep.exposure	pval_origin.exposure	data_source.exposure	F	action	SNP_index	mr_keep
rs10455872	G	A	G	A	0.00949681	8.83167e-07	0.0807558	0.075784	ebi-a-GCST90038681	6	161010118	0.000403809	484598	0.91	Psoriasis || id:ebi-a-GCST90038681	361194	4.07756e-41	161010118	0.000707087	6	ukb-d-I9_CHD	Major coronary heart disease event || id:ukb-d-I9_CHD	TRUE	reported	igd	180.389	2	1	TRUE
rs12740374	T	G	T	G	-0.00329358	0.000112699	0.221809	0.221701	ebi-a-GCST90038681	1	109817590	0.000257522	484598	0.68	Psoriasis || id:ebi-a-GCST90038681	361194	1.17951e-12	109817590	0.000463362	1	ukb-d-I9_CHD	Major coronary heart disease event || id:ukb-d-I9_CHD	TRUE	reported	igd	50.5238	2	1	TRUE
rs12939053	A	C	A	C	0.00241259	5.44376e-05	0.712901	0.700023	ebi-a-GCST90038681	17	66391826	0.000237737	484598	0.84	Psoriasis || id:ebi-a-GCST90038681	361194	1.95425e-08	66391826	0.000429582	17	ukb-d-I9_CHD	Major coronary heart disease event || id:ukb-d-I9_CHD	TRUE	reported	igd	31.541	2	1	TRUE
rs147932234	C	T	C	T	0.00339004	-7.10693e-05	0.127585	0.123149	ebi-a-GCST90038681	2	203951846	0.000329634	484598	0.84	Psoriasis || id:ebi-a-GCST90038681	361194	6.23534e-09	203951846	0.000583437	2	ukb-d-I9_CHD	Major coronary heart disease event || id:ukb-d-I9_CHD	TRUE	reported	igd	33.7615	2	1	TRUE
rs186696265	T	C	T	C	0.0154569	-0.000396891	0.0149094	0.014081	ebi-a-GCST90038681	6	161111700	0.000909528	484598	0.630001	Psoriasis || id:ebi-a-GCST90038681	361194	3.93913e-22	161111700	0.00159789	6	ukb-d-I9_CHD	Major coronary heart disease event || id:ukb-d-I9_CHD	TRUE	reported	igd	93.5731	2	1	TRUE
rs28451064	A	G	A	G	0.00356321	-0.000616808	0.13177	0.126988	ebi-a-GCST90038681	21	35593827	0.000329319	484598	0.0619998	Psoriasis || id:ebi-a-GCST90038681	361194	8.97718e-10	35593827	0.00058158	21	ukb-d-I9_CHD	Major coronary heart disease event || id:ukb-d-I9_CHD	TRUE	reported	igd	37.5374	2	1	TRUE
rs35617716	A	T	A	T	-0.00277429	5.5822e-05	0.261258	0.260438	ebi-a-GCST90038681	8	19870263	0.000245954	484598	0.88	Psoriasis || id:ebi-a-GCST90038681	361194	3.3721e-10	19870263	0.000441709	8	ukb-d-I9_CHD	Major coronary heart disease event || id:ukb-d-I9_CHD	TRUE	reported	igd	39.4486	2	1	TRUE
rs4007642	T	A	T	A	0.00536145	-1.47136e-05	0.485076	0.490148	ebi-a-GCST90038681	9	22093299	0.000215492	484598	0.94	Psoriasis || id:ebi-a-GCST90038681	361194	1.17139e-43	22093299	0.000386891	9	ukb-d-I9_CHD	Major coronary heart disease event || id:ukb-d-I9_CHD	TRUE	reported	igd	192.038	2	1	FALSE
rs4932370	A	G	A	G	0.0024681	0.000494376	0.335565	0.337619	ebi-a-GCST90038681	15	91404705	0.00022684	484598	0.0309999	Psoriasis || id:ebi-a-GCST90038681	361194	1.40997e-09	91404705	0.000407648	15	ukb-d-I9_CHD	Major coronary heart disease event || id:ukb-d-I9_CHD	TRUE	reported	igd	36.6568	2	1	TRUE
rs814573	T	A	T	A	0.0034906	2.56822e-05	0.187345	0.189768	ebi-a-GCST90038681	19	45424351	0.000282428	484598	0.92	Psoriasis || id:ebi-a-GCST90038681	361194	5.60273e-12	45424351	0.000506645	19	ukb-d-I9_CHD	Major coronary heart disease event || id:ukb-d-I9_CHD	TRUE	reported	igd	47.4671	2	1	TRUE
rs9349379	G	A	G	A	0.0025338	0.000118601	0.405522	0.402367	ebi-a-GCST90038681	6	12903957	0.00021872	484598	0.55	Psoriasis || id:ebi-a-GCST90038681	361194	1.04925e-10	12903957	0.000392238	6	ukb-d-I9_CHD	Major coronary heart disease event || id:ukb-d-I9_CHD	TRUE	reported	igd	41.7297	2	1	TRUE
CHD: Coronary heart disease; SNPs:Single Nucleotide Polymorphisms.

## Sheet: Table S8
Table S8. SNPs utilized as instruments for MI on psoriasis
	SNP	effect_allele.exposure	other_allele.exposure	effect_allele.outcome	other_allele.outcome	beta.exposure	beta.outcome	eaf.exposure	eaf.outcome	id.outcome	chr	pos	se.outcome	samplesize.outcome	pval.outcome	outcome	originalname.outcome	outcome.deprecated	pval.exposure	samplesize.exposure	id.exposure	exposure	mr_keep.exposure	pval_origin.exposure	data_source.exposure	action	SNP_index	mr_keep	F
1	rs11591147	T	G	T	G	-0.2971	-0.00148247	0.03635	0.016707	ebi-a-GCST90038681	1	55505647	0.000834638	484598	0.0830004	Psoriasis || id:ebi-a-GCST90038681	Psoriasis	Psoriasis || ||	3.85567e-12	NA	finn-b-I9_MI	Myocardial infarction || id:finn-b-I9_MI	TRUE	reported	igd	2	1	TRUE	48.1857
2	rs12052201	T	G	T	G	-0.1196	-0.000460436	0.2059	0.248469	ebi-a-GCST90038681	19	11159096	0.000248946	484598	0.0749998	Psoriasis || id:ebi-a-GCST90038681	Psoriasis	Psoriasis || ||	5.78602e-10	NA	finn-b-I9_MI	Myocardial infarction || id:finn-b-I9_MI	TRUE	reported	igd	2	1	TRUE	38.4015
3	rs1537371	A	C	A	C	0.2143	-3.63327e-05	0.4197	0.51125	ebi-a-GCST90038681	9	22099568	0.000215888	484598	0.86	Psoriasis || id:ebi-a-GCST90038681	Psoriasis	Psoriasis || ||	3.41429e-42	NA	finn-b-I9_MI	Myocardial infarction || id:finn-b-I9_MI	TRUE	reported	igd	2	1	TRUE	186.314
4	rs17612693	A	T	A	T	0.1699	0.00018841	0.1267	0.144225	ebi-a-GCST90038681	4	148365339	0.000305244	484598	0.5	Psoriasis || id:ebi-a-GCST90038681	Psoriasis	Psoriasis || ||	4.67843e-13	NA	finn-b-I9_MI	Myocardial infarction || id:finn-b-I9_MI	TRUE	reported	igd	2	1	TRUE	52.2698
5	rs1909196	C	T	C	T	0.0977	0.000272381	0.7111	0.665993	ebi-a-GCST90038681	1	222786032	0.000229845	484598	0.26	Psoriasis || id:ebi-a-GCST90038681	Psoriasis	Psoriasis || ||	1.73101e-08	NA	finn-b-I9_MI	Myocardial infarction || id:finn-b-I9_MI	TRUE	reported	igd	2	1	TRUE	31.8931
6	rs28451064	A	G	A	G	0.1785	-0.000616808	0.153	0.126988	ebi-a-GCST90038681	21	35593827	0.000329319	484598	0.0619998	Psoriasis || id:ebi-a-GCST90038681	Psoriasis	Psoriasis || ||	2.36701e-16	NA	finn-b-I9_MI	Myocardial infarction || id:finn-b-I9_MI	TRUE	reported	igd	2	1	TRUE	67.0445
7	rs3918226	T	C	T	C	0.1877	-0.000889379	0.06964	0.077846	ebi-a-GCST90038681	7	150690176	0.000406052	484598	0.032	Psoriasis || id:ebi-a-GCST90038681	Psoriasis	Psoriasis || ||	9.45192e-10	NA	finn-b-I9_MI	Myocardial infarction || id:finn-b-I9_MI	TRUE	reported	igd	2	1	TRUE	37.3811
8	rs4350997	T	C	T	C	-0.1124	-2.69655e-05	0.7859	0.834618	ebi-a-GCST90038681	4	148031395	0.00028924	484598	0.85	Psoriasis || id:ebi-a-GCST90038681	Psoriasis	Psoriasis || ||	3.98401e-09	NA	finn-b-I9_MI	Myocardial infarction || id:finn-b-I9_MI	TRUE	reported	igd	2	1	TRUE	34.6311
9	rs4887085	C	G	C	G	-0.1071	-3.50668e-05	0.6577	0.759011	ebi-a-GCST90038681	15	79025683	0.000255614	484598	0.86	Psoriasis || id:ebi-a-GCST90038681	Psoriasis	Psoriasis || ||	7.98914e-11	NA	finn-b-I9_MI	Myocardial infarction || id:finn-b-I9_MI	TRUE	reported	igd	2	1	TRUE	42.1319
10	rs7412	T	C	T	C	-0.2289	-7.80522e-05	0.05392	0.080024	ebi-a-GCST90038681	19	45412079	0.000394792	484598	0.85	Psoriasis || id:ebi-a-GCST90038681	Psoriasis	Psoriasis || ||	3.32506e-11	NA	finn-b-I9_MI	Myocardial infarction || id:finn-b-I9_MI	TRUE	reported	igd	2	1	TRUE	44.0203
11	rs74617384	T	A	T	A	0.347	1.92034e-05	0.04526	0.075671	ebi-a-GCST90038681	6	160997118	0.000404045	484598	0.89	Psoriasis || id:ebi-a-GCST90038681	Psoriasis	Psoriasis || ||	4.87528e-20	NA	finn-b-I9_MI	Myocardial infarction || id:finn-b-I9_MI	TRUE	reported	igd	2	1	TRUE	83.8263
12	rs9349379	G	A	G	A	0.1669	0.000118601	0.4501	0.402367	ebi-a-GCST90038681	6	12903957	0.00021872	484598	0.55	Psoriasis || id:ebi-a-GCST90038681	Psoriasis	Psoriasis || ||	1.12902e-26	NA	finn-b-I9_MI	Myocardial infarction || id:finn-b-I9_MI	TRUE	reported	igd	2	1	TRUE	114.463
MI: myocardial infarction; SNPs:Single Nucleotide Polymorphisms.

## Sheet: Table S9
Table S9. SNPs utilized as instruments for angina pectoris on psoriasis
	SNP	effect_allele.exposure	other_allele.exposure	effect_allele.outcome	other_allele.outcome	beta.exposure	beta.outcome	eaf.exposure	eaf.outcome	id.outcome	chr	pos	se.outcome	samplesize.outcome	pval.outcome	outcome	originalname.outcome	outcome.deprecated	pval.exposure	pos.exposure	se.exposure	id.exposure	exposure	mr_keep.exposure	pval_origin.exposure	data_source.exposure	action	SNP_index	mr_keep	F
1	rs10455872	G	A	G	A	0.3473	8.83167e-07	0.04558	0.075784	ebi-a-GCST90038681	6	161010118	0.000403809	484598	0.91	Psoriasis || id:ebi-a-GCST90038681	Psoriasis	Psoriasis || ||	7.25772e-26	161010118	0.033	finn-b-I9_ANGINA	Angina pectoris || id:finn-b-I9_ANGINA	TRUE	reported	igd	2	1	TRUE	110.76
2	rs10757272	T	C	T	C	0.2045	-4.99398e-06	0.4108	0.48483	ebi-a-GCST90038681	9	22088260	0.000214944	484598	0.97	Psoriasis || id:ebi-a-GCST90038681	Psoriasis	Psoriasis || ||	8.30807e-49	22088260	0.0139	finn-b-I9_ANGINA	Angina pectoris || id:finn-b-I9_ANGINA	TRUE	reported	igd	2	1	TRUE	216.45
3	rs11591147	T	G	T	G	-0.2491	-0.00148247	0.03631	0.016707	ebi-a-GCST90038681	1	55505647	0.000834638	484598	0.0830004	Psoriasis || id:ebi-a-GCST90038681	Psoriasis	Psoriasis || ||	2.37301e-11	55505647	0.0373	finn-b-I9_ANGINA	Angina pectoris || id:finn-b-I9_ANGINA	TRUE	reported	igd	2	1	TRUE	44.5995
4	rs117733303	G	A	G	A	0.4671	-0.000312853	0.01113	0.018526	ebi-a-GCST90038681	6	160922870	0.000792367	484598	0.64	Psoriasis || id:ebi-a-GCST90038681	Psoriasis	Psoriasis || ||	2.49402e-12	160922870	0.0667	finn-b-I9_ANGINA	Angina pectoris || id:finn-b-I9_ANGINA	TRUE	reported	igd	2	1	TRUE	49.042
5	rs1261370	A	T	A	T	-0.1026	-4.26726e-05	0.8301	0.809069	ebi-a-GCST90038681	5	22381219	0.000273778	484598	0.9	Psoriasis || id:ebi-a-GCST90038681	Psoriasis	Psoriasis || ||	2.024e-08	22381219	0.0183	finn-b-I9_ANGINA	Angina pectoris || id:finn-b-I9_ANGINA	TRUE	reported	igd	2	1	TRUE	31.4335
6	rs12705390	A	G	A	G	0.0884	9.5414e-05	0.2974	0.19734	ebi-a-GCST90038681	7	106410777	0.000269252	484598	0.709999	Psoriasis || id:ebi-a-GCST90038681	Psoriasis	Psoriasis || ||	3.28897e-09	106410777	0.0149	finn-b-I9_ANGINA	Angina pectoris || id:finn-b-I9_ANGINA	TRUE	reported	igd	2	1	TRUE	35.1991
7	rs12906835	G	A	G	A	-0.1151	-0.000202744	0.6275	0.745783	ebi-a-GCST90038681	15	79046989	0.000248422	484598	0.4	Psoriasis || id:ebi-a-GCST90038681	Psoriasis	Psoriasis || ||	5.2626e-16	79046989	0.0142	finn-b-I9_ANGINA	Angina pectoris || id:finn-b-I9_ANGINA	TRUE	reported	igd	2	1	TRUE	65.7013
8	rs137943060	A	G	A	G	0.331	0.000104252	0.01943	0.019231	ebi-a-GCST90038681	14	100080197	0.000823904	484598	0.9	Psoriasis || id:ebi-a-GCST90038681	Psoriasis	Psoriasis || ||	5.42126e-11	100080197	0.0505	finn-b-I9_ANGINA	Angina pectoris || id:finn-b-I9_ANGINA	TRUE	reported	igd	2	1	TRUE	42.9609
9	rs149714437	A	G	A	G	0.1214	-0.000114883	0.1085	0.037232	ebi-a-GCST90038681	8	22056259	0.000585751	484598	0.89	Psoriasis || id:ebi-a-GCST90038681	Psoriasis	Psoriasis || ||	4.95199e-08	22056259	0.0223	finn-b-I9_ANGINA	Angina pectoris || id:finn-b-I9_ANGINA	TRUE	reported	igd	2	1	TRUE	29.6366
10	rs56225615	T	C	T	C	0.0954	-7.69457e-05	0.192	0.147262	ebi-a-GCST90038681	15	79139370	0.000302651	484598	0.8	Psoriasis || id:ebi-a-GCST90038681	Psoriasis	Psoriasis || ||	4.46498e-08	79139370	0.0174	finn-b-I9_ANGINA	Angina pectoris || id:finn-b-I9_ANGINA	TRUE	reported	igd	2	1	TRUE	30.0606
11	rs660240	C	T	C	T	0.0928	-3.18687e-05	0.7861	0.782092	ebi-a-GCST90038681	1	109817838	0.000259785	484598	0.93	Psoriasis || id:ebi-a-GCST90038681	Psoriasis	Psoriasis || ||	3.59998e-08	109817838	0.0168	finn-b-I9_ANGINA	Angina pectoris || id:finn-b-I9_ANGINA	TRUE	reported	igd	2	1	TRUE	30.5125
12	rs73015021	G	A	G	A	-0.1651	-0.000361066	0.0995	0.123748	ebi-a-GCST90038681	19	11192915	0.000326894	484598	0.27	Psoriasis || id:ebi-a-GCST90038681	Psoriasis	Psoriasis || ||	1.21004e-12	11192915	0.0232	finn-b-I9_ANGINA	Angina pectoris || id:finn-b-I9_ANGINA	TRUE	reported	igd	2	1	TRUE	50.6429
13	rs7412	T	C	T	C	-0.2108	-7.80522e-05	0.05379	0.080024	ebi-a-GCST90038681	19	45412079	0.000394792	484598	0.85	Psoriasis || id:ebi-a-GCST90038681	Psoriasis	Psoriasis || ||	6.0548e-12	45412079	0.0306	finn-b-I9_ANGINA	Angina pectoris || id:finn-b-I9_ANGINA	TRUE	reported	igd	2	1	TRUE	47.4568
14	rs750597	A	T	A	T	-0.0962	-0.000342956	0.3206	0.30277	ebi-a-GCST90038681	13	111029256	0.00023378	484598	0.16	Psoriasis || id:ebi-a-GCST90038681	Psoriasis	Psoriasis || ||	6.64355e-11	111029256	0.0147	finn-b-I9_ANGINA	Angina pectoris || id:finn-b-I9_ANGINA	TRUE	reported	igd	2	1	TRUE	42.8268
15	rs7608755	A	G	A	G	0.1213	-0.000105206	0.1129	0.123194	ebi-a-GCST90038681	2	203733989	0.00032584	484598	0.760001	Psoriasis || id:ebi-a-GCST90038681	Psoriasis	Psoriasis || ||	2.556e-08	203733989	0.0218	finn-b-I9_ANGINA	Angina pectoris || id:finn-b-I9_ANGINA	TRUE	reported	igd	2	1	TRUE	30.9605
16	rs7668383	C	T	C	T	-0.1018	0.000119799	0.1784	0.196472	ebi-a-GCST90038681	4	148272795	0.000273696	484598	0.67	Psoriasis || id:ebi-a-GCST90038681	Psoriasis	Psoriasis || ||	1.95501e-08	148272795	0.0181	finn-b-I9_ANGINA	Angina pectoris || id:finn-b-I9_ANGINA	TRUE	reported	igd	2	1	TRUE	31.6329
17	rs77028772	A	G	A	G	0.1552	0.000199251	0.1272	0.142447	ebi-a-GCST90038681	4	148364920	0.000306762	484598	0.49	Psoriasis || id:ebi-a-GCST90038681	Psoriasis	Psoriasis || ||	4.0879e-14	148364920	0.0205	finn-b-I9_ANGINA	Angina pectoris || id:finn-b-I9_ANGINA	TRUE	reported	igd	2	1	TRUE	57.316
18	rs9349379	G	A	G	A	0.1136	0.000118601	0.4499	0.402367	ebi-a-GCST90038681	6	12903957	0.00021872	484598	0.55	Psoriasis || id:ebi-a-GCST90038681	Psoriasis	Psoriasis || ||	1.76604e-16	12903957	0.0138	finn-b-I9_ANGINA	Angina pectoris || id:finn-b-I9_ANGINA	TRUE	reported	igd	2	1	TRUE	67.7639
19	rs964184	C	G	C	G	-0.1084	6.01798e-05	0.8545	0.862505	ebi-a-GCST90038681	11	116648917	0.000311092	484598	0.85	Psoriasis || id:ebi-a-GCST90038681	Psoriasis	Psoriasis || ||	2.35901e-08	116648917	0.0194	finn-b-I9_ANGINA	Angina pectoris || id:finn-b-I9_ANGINA	TRUE	reported	igd	2	1	TRUE	31.2216
20	rs9970807	T	C	T	C	-0.1318	-0.000690014	0.1092	0.093224	ebi-a-GCST90038681	1	56965664	0.000368672	484598	0.0649995	Psoriasis || id:ebi-a-GCST90038681	Psoriasis	Psoriasis || ||	2.52802e-09	56965664	0.0221	finn-b-I9_ANGINA	Angina pectoris || id:finn-b-I9_ANGINA	TRUE	reported	igd	2	1	TRUE	35.5669
21	rs9980618	T	C	T	C	0.1227	-0.000800537	0.1364	0.129621	ebi-a-GCST90038681	21	35600505	0.000319692	484598	0.0140001	Psoriasis || id:ebi-a-GCST90038681	Psoriasis	Psoriasis || ||	9.59997e-10	35600505	0.0201	finn-b-I9_ANGINA	Angina pectoris || id:finn-b-I9_ANGINA	TRUE	reported	igd	2	1	TRUE	37.2646
	SNPs:Single Nucleotide Polymorphisms

## Sheet: Table S10
Table S10. Sensitivity analysis for psoriasis on CAD
exposure	outcome	method	Q	Q_df	Q_pval	intercept	pval	MR-PRESSO
psoriasis	CAD	MR Egger	43.0058	32	0.0925965	0.000281333	0.930854	0.083
psoriasis	CAD	IVW	43.0161	33	0.113768
psoriasis	CHD	MR Egger	45.432	31	0.0556038	3.08638e-05	0.844026	0.057
psoriasis	CHD	Inverse variance weighted	45.4897	32	0.0575791
psoriasis	MI	MR Egger	80.5319	58	0.268136	0.00646821	0.129138	0.883
psoriasis	MI	Inverse variance weighted	83.8224	59	0.185214
psoriasis	angina pectoris	MR Egger	57.7493	29	0.116695	0.0126687	0.0557354	0.98
psoriasis	angina pectoris	IVW	65.6598	30	0.0580487
CHD: Coronary heart disease; CAD: Coronary artery disease; MI: myocardial infarction.

[truncated: 1 more sheets: Table S11]
